# Supplementary material for: ssDNA accessibility of Rad51 is regulated by orchestrating multiple RPA dynamics
Source: Nat Commun. 2023 Jun 30;14:3864. doi: 10.1038/s41467-023-39579-y (PMC10313831; doi:10.1038/s41467-023-39579-y)
Supplement: Supplementary file 4 — Supplementary Data 1 [file 41467_2023_39579_MOESM4_ESM.xlsx]

## Sheet: Sheet1
RPA species	RPA fold	Salt (mM NaCl)	Δintensity (%)	std (%)	Δlength (%)	std (%)	v0length (%)	std (%)	v0intensity (%)	std (%)
RPA-WT	0	150	-0.122313	5.86513	-0.513283	7.31434	0.106753	0.94158	0.56461	0.81978
RPA-WT	0	15	-4.8054	9.17326	-0.818276	7.76966	0.0197559	0.923973	0.092186	0.926878
RPA-WT	1	150	42.8809	12.6568	2.75684	9.81838	0.412472	1.0989	2.40278	1.08871
RPA-WT	1	15	33.2401	9.02226	5.99322	7.28816	0.562283	0.880089	2.15382	0.841393
RPA-WT	4	150	126.99	15.7461	13.2213	11.0914	0.851095	1.19438	6.93999	1.22534
RPA-WT	4	15	109.534	13.7766	25.0393	10.0741	1.57552	1.05894	6.79991	1.12985
RPA-WT	10	150	361.419	31.1193	26.3792	14.3479	1.94217	1.43696	19.1993	1.57706
RPA-WT	10	15	370.875	47.5261	43.4652	11.0343	3.37705	1.00375	22.8189	1.90086
RPA-WT	25	150	648.33	60.1327	36.4513	8.84819	3.51687	1.32453	36.0433	3.79103
RPA-WT	25	15	637.371	85.3528	55.5279	13.0395	6.91849	1.49049	48.8556	6.33316
RPA-Dminus	10	150	317.882	72.9233	43.8496	13.7387	1.88489	1.42958	18.4314	3.11756
RPA-Dminus	25	150	928.275	159.762	68.2187	13.0659	6.18632	1.53714	58.4698	9.11336
RPA-dWH	10	150	352.619	92.5621	44.003	15.0579	3.80706	1.16712	22.7391	3.70407
RPA-dWH	10	15	362.7	117.3	44.4	19.2	4.2	1.7	26.6	4.3
RPA-dWH	25	150	633.435	180.973	55.113	10.9245	6.79835	1.76053	44.1733	5.21561
RPA-dWH	25	15	605.2	141.4	63.6	22	4.3	2	28.6	4.3
RPA-WT + Rad52-M	10	150	353.12	48.259	21.5882	10.6698	1.20351	1.281	21.6562	2.52491
RPA-dWH + Rad52-M	10	150	361.814	80.2995	19.6135	15.5026	0.667835	1.30602	18.828	3.70902
