# Supplementary material for: ssDNA accessibility of Rad51 is regulated by orchestrating multiple RPA dynamics
Source: Nat Commun. 2023 Jun 30;14:3864. doi: 10.1038/s41467-023-39579-y (PMC10313831; doi:10.1038/s41467-023-39579-y)
Supplement: Supplementary file 7 — Source Data [file 41467_2023_39579_MOESM7_ESM.xlsx]

## Sheet: Figure 1
Figure 1a(ii)
Figure 1b
	dT20		dT30		dT40		dT50	dT60
Figure 1c
	dT15	dT18	dT38	dT40	dT52	dT54
Figure 1d(i)
	yRPA-short [nM]	dT10	dT14	Error dT14	dT15	Error dT15	dT18	yRPA-full [nM]	dT20	Error dT20	dT30	Error dT30	yRPA-mid [nM]	dT40	Error dT40	dT50	Error dT50	dT60	Error dT60
	0	0	0	0	0	0	0	0	0	0	0	0	0	0	0	0	0	0	0
	10	1.2384	3.3344	2.5916	30.782	7.825	39.726	2	13.688		26.722		2	36.174	4.7306	30.75	5.7805	32.315	4.5938
	200	12.671	40.894	10.82	63.664	10.417	64.678	5	26.621		52.107		5	62.478	5.3296	55.481	10.801	58.453	8.7463
								10	47.524	9.3452	87.251	1.5314	10	99.856	8.7607	98.196	18.891	93.644	6.4395
								20	52.649		93.168
								50	61.755		96.617
								100	62.019		97.02
								200	72.336	5.6538	96.484	1.0788
Figure 1d(ii)
	dT40						dT50						dT60
	yRPA [nM]	40T 2nd R1	40T 2nd R2	40T 2nd R3	40T 2nd Ave	40T 2nd SD	yRPA [nM]	50T 2nd R1	50T 2nd R2	50T 2nd R3	50T 2nd Ave	50T 2nd SD	yRPA [nM]	60T 2nd R1	60T 2nd R2	60T 2nd R3	60T 2nd Ave	60T 2nd SD
	10	0	0	0	0	0	10	0	0	0	0	0	10	0	0	0	0	0
	20	12.6722	27.6206	15.4836	18.5921	7.94425	20	43.8951	76.0516	90.4356	70.1274	23.8291	20	89.3458	98.0938	99.5985	95.6794	5.53636
	50	100	100	84.5863	94.8621	8.89912	50	100	100	100	100	0	50	100	100	100	100	0
	100	100	100	100	100	0	100	100	100	100	100	0	100	100	100	100	100	0

## Sheet: Figure 2
Figure 2e(ii)		Note: The length values of the first 5-10 minutes have large flunctuations, because the DNA ends cannot be accurately tracked when the signals were too low.
	Time (min)	Normalized length increment (%)	error
	0	-97.1603	0.000866498
	0.0833333	-97.1603	0.000866498
	0.166667	-97.1603	0.000866498
	0.25	-97.1603	0.000866498
	0.333333	-97.1603	0.000866498
	0.416667	-97.1603	0.000866498
	0.5	-97.1603	0.000866498
	0.583333	-97.1603	0.000866498
	0.666667	-97.1603	0.000866498
	0.75	-97.1603	0.000866498
	0.833333	-97.1603	0.000866498
	0.916667	-97.1603	0.000866498
	1	-97.1603	0.000866498
	1.08333	-97.1603	0.000866498
	1.16667	-97.1603	0.000866498
	1.25	-97.1603	0.000866498
	1.33333	-97.1603	0.000866498
	1.41667	-97.1603	0.000866498
	1.5	-97.1603	0.000866498
	1.58333	-97.1603	0.000866498
	1.66667	-97.1603	0.000866498
	1.75	-97.1603	0.000866498
	1.83333	-97.1603	0.000866498
	1.91667	-83.5836	0.0657566
	2	-90.9215	0.0443497
	2.08333	-16.0013	0.0725585
	2.16667	-14.5801	0.0810012
	2.25	-0.1771	0.0700823
	2.33333	3.062	0.0712683
	2.41667	-14.412	0.0908054
	2.5	-80.5321	0.0675974
	2.58333	-89.6339	0.0458559
	2.66667	-88.8079	0.0479964
	2.75	5.388	0.0508465
	2.83333	3.533	0.0455027
	2.91667	6.747	0.0354832
	3	3.311	0.0381355
	3.08333	-1.9068	0.0350338
	3.16667	-4.1576	0.0253862
	3.25	-1.6449	0.0283184
	3.33333	-1.6581	0.0319702
	3.41667	-0.9087	0.0307434
	3.5	-1.679	0.0291402
	3.58333	0.127	0.0300683
	3.66667	0.169	0.0449354
	3.75	-1.3828	0.0270725
	3.83333	3.176	0.0307503
	3.91667	3.54	0.030219
	4	1.059	0.0250281
	4.08333	-2.8631	0.0247394
	4.16667	-2.0426	0.027442
	4.25	-2.8745	0.0229215
	4.33333	-1.6478	0.0317167
	4.41667	-4.7488	0.0258575
	4.5	-2.6078	0.0206737
	4.58333	-4.649	0.0225951
	4.66667	-1.094	0.0237671
	4.75	-3.7776	0.0176057
	4.83333	-5.8424	0.0202808
	4.91667	-5.8454	0.019804
	5	-2.58	0.0228819
	5.08333	-2.9432	0.0176224
	5.16667	-6.3052	0.0190154
	5.25	-4.5837	0.0199598
	5.33333	-0.9563	0.0191095
	5.41667	-1.5879	0.0214918
	5.5	-2.7646	0.0195035
	5.58333	-5.1979	0.0152798
	5.66667	-4.7306	0.0182188
	5.75	-3.7079	0.0161144
	5.83333	-3.018	0.014634
	5.91667	-3.6865	0.0182859
	6	-5.7268	0.0186796
	6.08333	-2.9939	0.0170645
	6.16667	-2.9947	0.0151932
	6.25	-1.6203	0.0192962
	6.33333	-3.7918	0.0142073
	6.41667	-3.6696	0.0127135
	6.5	-3.2828	0.01596
	6.58333	-2.2449	0.0150602
	6.66667	-4.8437	0.0155455
	6.75	-3.0874	0.013124
	6.83333	-3.2973	0.0153918
	6.91667	-4.8274	0.0110695
	7	-4.8595	0.0146566
	7.08333	-6.817	0.0159453
	7.16667	-1.3134	0.0152829
	7.25	-2.6559	0.0137003
	7.33333	-5.1628	0.0126425
	7.41667	-3.4852	0.0142906
	7.5	-1.6669	0.0137885
	7.58333	-3.3409	0.0144744
	7.66667	-2.6456	0.0138754
	7.75	-3.5518	0.0158289
	7.83333	-2.4559	0.0190539
	7.91667	-1.4575	0.0167056
	8	-6.1814	0.0144151
	8.08333	-4.9685	0.0119038
	8.16667	-3.8378	0.0141964
	8.25	0.454	0.0190186
	8.33333	-1.0763	0.0163019
	8.41667	-3.9767	0.0103276
	8.5	-3.2079	0.017844
	8.58333	-2.5026	0.0160415
	8.66667	-0.8564	0.018365
	8.75	-2.213	0.0139529
	8.83333	-3.6522	0.0167332
	8.91667	-3.3739	0.0129562
	9	-2.911	0.0128502
	9.08333	-3.1098	0.0124205
	9.16667	-2.776	0.0151766
	9.25	-2.9687	0.0133693
	9.33333	-0.3634	0.0152959
	9.41667	-2.9408	0.0169454
	9.5	0.314	0.0151354
	9.58333	-1.9132	0.0119126
	9.66667	-2.3033	0.0108575
	9.75	-3.6496	0.0147245
	9.83333	-1.7062	0.0124663
	9.91667	-2.3264	0.0144922
	10	-2.3792	0.0110259
	10.0833	-0.8232	0.0141107
	10.1667	-2.3202	0.015966
	10.25	-2.1786	0.0123458
	10.3333	-1.2179	0.0104781
	10.4167	-2.431	0.0134126
	10.5	-2.1611	0.0142401
	10.5833	-2.0434	0.0115761
	10.6667	-0.6089	0.0122052
	10.75	-2.0762	0.0135791
	10.8333	-0.0642	0.0184016
	10.9167	-1.2988	0.0126715
	11	-2.1866	0.0134749
	11.0833	-2.2047	0.0138698
	11.1667	-2.7103	0.0122612
	11.25	-3.4964	0.0130186
	11.3333	-3.5576	0.0122229
	11.4167	-2.4048	0.0117563
	11.5	-2.9252	0.0115936
	11.5833	0.455	0.0145746
	11.6667	-1.4434	0.0130032
	11.75	-2.5265	0.0122391
	11.8333	-1.1265	0.0142017
	11.9167	-0.54	0.0130528
	12	-1.2239	0.0130838
	12.0833	0.471	0.0123251
	12.1667	-1.3436	0.013086
	12.25	-0.1101	0.0167499
	12.3333	-1.1208	0.0127496
	12.4167	-1.7668	0.0121565
	12.5	-1.103	0.0117558
	12.5833	-0.6753	0.0130674
	12.6667	-1.5107	0.0135713
	12.75	0.483	0.00981505
	12.8333	-1.8137	0.0113066
	12.9167	-2.0397	0.0117206
	13	-2.4087	0.0123256
	13.0833	-3.1699	0.0143939
	13.1667	-1.0937	0.0108292
	13.25	-1.2322	0.0126434
	13.3333	-2.42	0.0116314
	13.4167	0.064	0.0155022
	13.5	-1.4652	0.0128469
	13.5833	-2.2294	0.0149968
	13.6667	-1.5816	0.0117838
	13.75	0.452	0.01274
	13.8333	-1.2986	0.0140078
	13.9167	-3.2768	0.0126401
	14	-1.3715	0.0127683
	14.0833	0.323	0.0136529
	14.1667	-1.8238	0.0129691
	14.25	-0.0781	0.0133464
	14.3333	-2.8324	0.00964182
	14.4167	-2.7334	0.0129349
	14.5	-0.6804	0.0114893
	14.5833	-2.2294	0.0116534
	14.6667	-0.5612	0.012378
	14.75	0.769	0.0154523
	14.8333	-1.1414	0.0137998
	14.9167	-1.0326	0.0146351
	15	0.581	0.0132447
	15.0833	-0.4164	0.0141099
	15.1667	-0.1779	0.0165797
	15.25	0.718	0.0134747
	15.3333	0.704	0.0117897
	15.4167	-1.2611	0.0141923
	15.5	-2.3594	0.0123929
	15.5833	3.185	0.0133689
	15.6667	-4.5442	0.0128257
	15.75	-2.3252	0.0127891
	15.8333	-0.5141	0.0121455
	15.9167	-0.0038	0.0114741
	16	-0.1629	0.0134067
	16.0833	-1.7329	0.0125881
	16.1667	0.876	0.0142972
	16.25	-0.7055	0.014209
	16.3333	-0.6232	0.0117348
	16.4167	-0.5096	0.0134487
	16.5	-0.4691	0.0119159
	16.5833	-0.7844	0.0117833
	16.6667	2.049	0.0132855
	16.75	-0.8503	0.0127963
	16.8333	0.751	0.0123397
	16.9167	-0.3715	0.0141142
	17	0.873	0.0124704
	17.0833	1.018	0.012738
	17.1667	-2.199	0.0106756
	17.25	1.409	0.0144488
	17.3333	0.574	0.0142203
	17.4167	-0.2319	0.0121714
	17.5	0.339	0.0119897
	17.5833	0.504	0.0129184
	17.6667	0.564	0.0121888
	17.75	-1.6602	0.0110325
	17.8333	1.313	0.0118251
	17.9167	0.128	0.0120309
	18	0.269	0.0110926
	18.0833	-0.5383	0.0109741
	18.1667	0.736	0.0128027
	18.25	0.014	0.0113678
	18.3333	-0.1233	0.0137975
	18.4167	0.427	0.0135347
	18.5	0.481	0.0119233
	18.5833	0.906	0.0124716
	18.6667	0.032	0.0117932
	18.75	0.007	0.0121872
	18.8333	-1.3686	0.0110957
	18.9167	0.882	0.0112941
	19	1.483	0.0117336
	19.0833	0.064	0.013338
	19.1667	1.283	0.0115112
	19.25	-2.8033	0.0111824
	19.3333	0.596	0.0109023
	19.4167	-0.7007	0.0115571
	19.5	-0.0626	0.0129101
	19.5833	-0.474	0.013943
	19.6667	1.188	0.0134097
	19.75	0.775	0.0115784
	19.8333	1.137	0.0107591
	19.9167	0.073	0.0123555
	20	-1.3986	0.0117768
	20.0833	1.317	0.0125926
	20.1667	0.152	0.015254
	20.25	0.636	0.0120056
	20.3333	-0.9178	0.00973854
	20.4167	1.052	0.0133112
	20.5	0.437	0.0116199
	20.5833	-0.1967	0.0122447
	20.6667	0.969	0.011305
	20.75	-0.0313	0.0107245
	20.8333	1.349	0.0143711
	20.9167	-0.4795	0.0118235
	21	-1.5382	0.0138673
	21.0833	2.823	0.0138306
	21.1667	1.596	0.0121625
	21.25	-0.7137	0.0108292
	21.3333	-0.932	0.0112671
	21.4167	-0.3124	0.0122356
	21.5	2.445	0.0120814
	21.5833	2.003	0.0130112
	21.6667	1.634	0.0149621
	21.75	1.938	0.011751
	21.8333	2.404	0.0138938
	21.9167	-0.2803	0.00945715
	22	2.183	0.014224
	22.0833	3.081	0.0137731
	22.1667	1.688	0.0114345
	22.25	0.85	0.0124917
	22.3333	1.672	0.0121371
	22.4167	1.3	0.0120024
	22.5	1.749	0.0113634
	22.5833	-0.6805	0.014201
	22.6667	2.797	0.0125623
	22.75	-0.0547	0.0124814
	22.8333	0.321	0.0109238
	22.9167	3.064	0.0113796
	23	0.845	0.0108061
	23.0833	3.275	0.0149878
	23.1667	1.122	0.014161
	23.25	1.65	0.0115921
	23.3333	1.181	0.0127556
	23.4167	1.404	0.0131976
	23.5	2.146	0.00986143
	23.5833	2.384	0.011784
	23.6667	1.482	0.0107949
	23.75	3	0.0121216
	23.8333	0.406	0.0153363
	23.9167	1.615	0.0126245
	24	4.932	0.0138543
	24.0833	3.484	0.0124382
	24.1667	1.86	0.0117066
	24.25	1.665	0.0117476
	24.3333	0.198	0.0141236
	24.4167	0.187	0.0116411
	24.5	1.644	0.0138245
	24.5833	2.1	0.0101047
	24.6667	2.117	0.0122656
	24.75	1.685	0.00933354
	24.8333	0.567	0.0110591
	24.9167	2.062	0.0131148
	25	1.505	0.0143907
	25.0833	2.109	0.0105881
	25.1667	2.785	0.0137693
	25.25	2.74	0.0136518
	25.3333	2.014	0.0117274
	25.4167	1.222	0.0132798
	25.5	2.055	0.0132414
	25.5833	0.901	0.0122225
	25.6667	2.004	0.0106822
	25.75	2.935	0.0138312
	25.8333	0.857	0.0139693
	25.9167	1.577	0.0136954
	26	3.331	0.01337
	26.0833	2.24	0.0139121
	26.1667	-0.795	0.0130032
	26.25	1.508	0.00841454
	26.3333	1.7	0.0116857
	26.4167	3.14	0.010663
	26.5	2.036	0.00904069
	26.5833	2.368	0.0121322
	26.6667	3.406	0.0118822
	26.75	1.586	0.0118049
	26.8333	3.944	0.0130869
	26.9167	3.32	0.0134089
	27	2.48	0.00985223
	27.0833	3.639	0.0127948
	27.1667	4.845	0.0140683
	27.25	3.272	0.0139784
	27.3333	4.071	0.012155
	27.4167	2.252	0.0127518
	27.5	3.154	0.0112149
	27.5833	-0.2713	0.0103761
	27.6667	2.715	0.0119768
	27.75	2.729	0.0155228
	27.8333	3.756	0.0117129
	27.9167	4.645	0.014485
	28	4.243	0.0135155
	28.0833	4.736	0.013949
	28.1667	4.755	0.0123949
	28.25	2.727	0.0118118
	28.3333	3.754	0.0126248
	28.4167	4.265	0.0116774
	28.5	4.249	0.0135036
	28.5833	2.925	0.0109848
	28.6667	3.552	0.0142203
	28.75	5.377	0.0136644
	28.8333	1.336	0.0147439
	28.9167	3.66	0.00964195
	29	5.835	0.00963432
	29.0833	-10.3416	0.014421
	29.1667	-9.0668	0.0106968
	29.25	-5.5161	0.0123981
	29.3333	-5.4362	0.0124972
	29.4167	-3.8218	0.0116151
	29.5	-2.7842	0.00835508
	29.5833	-0.3284	0.00927493
	29.6667	0.875	0.00856199
	29.75	2.237	0.00891965
	29.8333	0.465	0.0109377
	29.9167	1.335	0.0104937
	30	1.017	0.0116193
	30.0833	2.547	0.0118005
	30.1667	3.575	0.0112712
	30.25	1.317	0.0139053
	30.3333	3.517	0.0104048
	30.4167	3.534	0.0101437
	30.5	3.411	0.0124587
	30.5833	2.952	0.0107058
	30.6667	5.493	0.0134896
	30.75	5.798	0.01111
	30.8333	4.621	0.0110301
	30.9167	5.943	0.0118993
	31	7.158	0.0114181
	31.0833	6.872	0.0114897
	31.1667	5.857	0.0138099
	31.25	8.22	0.0137919
	31.3333	8.681	0.0127521
	31.4167	7.754	0.0129035
	31.5	10.717	0.0106818
	31.5833	11.087	0.0137842
	31.6667	12.669	0.01201
	31.75	12.946	0.0105959
	31.8333	12.103	0.013297
	31.9167	12.095	0.0119465
	32	14.665	0.0115433
	32.0833	14.022	0.0117178
	32.1667	13.667	0.010915
	32.25	13.483	0.012277
	32.3333	13.494	0.0104381
	32.4167	17.216	0.0133452
	32.5	16.007	0.0140459
	32.5833	16.86	0.0147792
	32.6667	16.61	0.0125135
	32.75	18.497	0.0146938
	32.8333	15.955	0.0129806
	32.9167	19.213	0.0151574
	33	20.208	0.0147211
	33.0833	17.707	0.0149828
	33.1667	21.393	0.0139699
	33.25	20.787	0.0125907
	33.3333	21.185	0.0136621
	33.4167	22.002	0.0166722
	33.5	22.624	0.0145079
	33.5833	21.051	0.0131987
	33.6667	23.586	0.0145102
	33.75	23.504	0.0142792
	33.8333	24.546	0.0152425
	33.9167	23.213	0.0144123
	34	23.833	0.0142361
	34.0833	24.361	0.0152066
	34.1667	25.226	0.0131599
	34.25	26.425	0.0152501
	34.3333	27.01	0.0168104
	34.4167	26.959	0.0155061
	34.5	25.906	0.0143433
	34.5833	26.335	0.01717
	34.6667	26.864	0.0147658
	34.75	27.877	0.0148126
	34.8333	27.678	0.0155497
	34.9167	27.468	0.0144553
	35	29.09	0.0158726
	35.0833	30.054	0.0144347
	35.1667	29.369	0.0166683
	35.25	29.045	0.0132774
	35.3333	30.544	0.016044
	35.4167	29.193	0.0147051
	35.5	31.614	0.0167937
	35.5833	29.714	0.0153621
	35.6667	30.92	0.0156313
	35.75	30.506	0.015307
	35.8333	30.87	0.0137308
	35.9167	30.065	0.0160269
	36	32.476	0.014528
	36.0833	31.685	0.0136152
	36.1667	32.205	0.0165398
	36.25	32.567	0.0153986
	36.3333	31.439	0.0152124
	36.4167	33.831	0.0168745
	36.5	33.854	0.0150903
	36.5833	34.153	0.0157254
	36.6667	33.394	0.0140886
	36.75	33.081	0.0138975
	36.8333	34.555	0.0149
	36.9167	34.236	0.015583
	37	33.144	0.0148037
	37.0833	33.627	0.0143197
	37.1667	33.876	0.0160909
	37.25	35.336	0.0147985
	37.3333	35.891	0.0157924
	37.4167	34.088	0.012912
	37.5	34.899	0.0143233
	37.5833	32.835	0.0173261
	37.6667	34.011	0.0167935
	37.75	34.794	0.0134833
	37.8333	35.56	0.0149117
	37.9167	35.315	0.015776
	38	34.766	0.0134247
	38.0833	36.625	0.0149338
	38.1667	35.043	0.0168243
	38.25	37.526	0.0148585
	38.3333	35.378	0.0154844
	38.4167	37.635	0.0155217
	38.5	35.068	0.0160764
	38.5833	36.268	0.0133269
	38.6667	36.092	0.0149725
	38.75	36.336	0.0133256
	38.8333	34.983	0.0148518
	38.9167	36.897	0.0150775
	39	35.836	0.0152638
	39.0833	37.058	0.0145966
	39.1667	36.591	0.015062
	39.25	38.323	0.0151377
	39.3333	39.431	0.0142398
	39.4167	37.729	0.0142835
	39.5	37.149	0.0153946
	39.5833	36.655	0.0136103
	39.6667	36.889	0.0136356
	39.75	37.742	0.0146238
	39.8333	38.059	0.0128752
	39.9167	37.18	0.0144279
	40	39.284	0.0149773

## Sheet: Figure 3
Figure 3a													Figure 3b													Figure 3c						Figure 3d						Figure 3e(iii)
		Note: The length values of the first 5-10 minutes have large flunctuations, because the DNA ends cannot be accurately tracked when the signals were too low.																									Note: Phy. Salt = 150 mM NaCl; Low Salt = 15 mM NaCl
	150 mM NaCl	0-Fold		1-Fold		4-Fold		10-Fold		25-Fold				15 mM NaCl	0-Fold		1-Fold		4-Fold		10-Fold		25-Fold				Δintensity30-40min	Fold	Salt	RPA			Δlength30-40min	Fold	Salt	RPA			150 mM NaCl	10-Fold, RPA-Dminus
	Time (min)	Normalized length increment (%)	error	Normalized length increment (%)	error	Normalized length increment (%)	error	Normalized length increment (%)	error	Normalized length increment (%)	error			Time (min)	Normalized length increment (%)	error	Normalized length increment (%)	error	Normalized length increment (%)	error	Normalized length increment (%)	error	Normalized length increment (%)	error			-0.0318376	0-Fold	Phy. Salt	WT			1.11719	0-Fold	Phy. Salt	WT			Time (min)	Normalized length increment (%)	error
	0	-64.6079	6.15705	3.197	5.36691	-97.1072	0.15616	-97.4219	0.0775529	-97.1603	0.0866498			0	-92.5622	3.26872	-95.5424	1.65736	-95.5554	0.159152	-95.1816	0.182381	-96.2573	0.16793			-0.0461463	0-Fold	Phy. Salt	WT			1.01538	0-Fold	Phy. Salt	WT			0	-95.9807	0.274382
	0.0833333	-66.2697	5.93504	3.421	4.56475	-97.1072	0.15616	-97.4219	0.0775529	-97.1603	0.0866498			0.0833333	-92.5993	3.25115	-95.5424	1.65736	-95.5554	0.159152	-95.1816	0.182381	-96.2573	0.16793			-0.00370696	0-Fold	Phy. Salt	WT			0.906433	0-Fold	Phy. Salt	WT			0.0833333	-95.9807	0.274382
	0.166667	-58.6995	6.86917	6.564	5.5628	-97.1072	0.15616	-97.4219	0.0775529	-97.1603	0.0866498			0.166667	-92.5622	3.26872	-96.6056	1.28804	-95.5554	0.159152	-95.1816	0.182381	-96.2573	0.16793			0.0530105	0-Fold	Phy. Salt	WT			1.13433	0-Fold	Phy. Salt	WT			0.166667	-95.9807	0.274382
	0.25	-63.347	6.16682	7.085	5.116	-97.1072	0.15616	-97.4219	0.0775529	-97.1603	0.0866498			0.25	-92.525	3.28662	-96.6286	1.26512	-95.5554	0.159152	-95.1816	0.182381	-96.2573	0.16793			0.0263534	0-Fold	Phy. Salt	WT			1.05426	0-Fold	Phy. Salt	WT			0.25	-95.9807	0.274382
	0.333333	-68.9808	5.62455	3.521	5.02019	-97.1072	0.15616	-97.4219	0.0775529	-97.1603	0.0866498			0.333333	-92.5622	3.26872	-96.6516	1.24221	-95.5554	0.159152	-95.1816	0.182381	-96.2573	0.16793			0.0886828	0-Fold	Phy. Salt	WT			0.89726	0-Fold	Phy. Salt	WT			0.333333	-95.9807	0.274382
	0.416667	-61.009	6.60813	-3.0914	5.05173	-97.1072	0.15616	-97.4219	0.0775529	-97.1603	0.0866498			0.416667	-92.6409	3.17382	-96.6516	1.24221	-95.5554	0.159152	-95.1816	0.182381	-96.2573	0.16793			-0.0112483	0-Fold	Phy. Salt	WT			1.01639	0-Fold	Phy. Salt	WT			0.416667	-95.9807	0.274382
	0.5	-65.0665	5.8905	-6.6846	4.87429	-97.1072	0.15616	-97.4219	0.0775529	-97.1603	0.0866498			0.5	-92.6038	3.19314	-96.6286	1.26512	-95.5554	0.159152	-95.1816	0.182381	-96.2573	0.16793			-0.0206929	0-Fold	Phy. Salt	WT			1.01389	0-Fold	Phy. Salt	WT			0.5	-95.9807	0.274382
	0.583333	-65.8221	5.82855	0.868	4.10437	-97.1072	0.15616	-97.4219	0.0775529	-97.1603	0.0866498			0.583333	-92.6431	3.14884	-95.5836	1.62825	-95.5554	0.159152	-95.1816	0.182381	-96.2573	0.16793			-0.038645	0-Fold	Phy. Salt	WT			1	0-Fold	Phy. Salt	WT			0.583333	-95.9807	0.274382
	0.666667	-67.3696	5.82678	16.94	6.81355	-97.1072	0.15616	-97.4219	0.0775529	-97.1603	0.0866498			0.666667	-92.6431	3.14884	-95.5424	1.65736	-95.5554	0.159152	-95.1816	0.182381	-96.2573	0.16793			-0.0366649	0-Fold	Phy. Salt	WT			1.05556	0-Fold	Phy. Salt	WT			0.666667	-95.9807	0.274382
	0.75	-63.9751	6.29461	7.078	5.74929	-97.1072	0.15616	-97.4219	0.0775529	-97.1603	0.0866498			0.75	-92.6038	3.19314	-95.5424	1.65736	-95.5554	0.159152	-95.1816	0.182381	-96.2573	0.16793			0.0223469	0-Fold	Phy. Salt	WT			0.868217	0-Fold	Phy. Salt	WT			0.75	-95.9807	0.274382
	0.833333	-63.7965	6.46779	2.653	6.32558	-97.1072	0.15616	-97.4219	0.0775529	-97.1603	0.0866498			0.833333	-92.606	3.16919	-95.5424	1.65736	-95.5554	0.159152	-95.1816	0.182381	-96.2573	0.16793			-0.0348139	0-Fold	Phy. Salt	WT			0.923636	0-Fold	Phy. Salt	WT			0.833333	-95.9807	0.274382
	0.916667	-67.9571	5.39951	13.423	6.31959	-97.1072	0.15616	-97.4219	0.0775529	-97.1603	0.0866498			0.916667	-92.6454	3.12735	-95.5424	1.65736	-95.5554	0.159152	-95.1816	0.182381	-96.2573	0.16793			0.118145	0-Fold	Phy. Salt	WT			1.0463	0-Fold	Phy. Salt	WT			0.916667	-95.9807	0.274382
	1	-63.4413	6.13201	8.096	6.05062	-97.1072	0.15616	-97.4219	0.0775529	-97.1603	0.0866498			1	-92.6848	3.08732	-97.8934	0.105299	-95.5554	0.159152	-95.1816	0.182381	-96.2573	0.16793			-0.143665	0-Fold	Phy. Salt	WT			0.794286	0-Fold	Phy. Salt	WT			1	-95.9807	0.274382
	1.08333	-67.0245	5.60961	2.122	5.44342	-97.1072	0.15616	-97.4219	0.0775529	-97.1603	0.0866498			1.08333	-93.6182	2.56095	-97.8934	0.105299	-95.5554	0.159152	-71.6603	11.9283	-96.2573	0.16793			0.0211392	0-Fold	Phy. Salt	WT			0.96732	0-Fold	Phy. Salt	WT			1.08333	-95.9807	0.274382
	1.16667	-66.3589	5.71389	-3.2988	4.76925	-97.1072	0.15616	-97.4219	0.0775529	-97.1603	0.0866498			1.16667	-96.9921	0.123224	-97.8934	0.105299	-95.5554	0.159152	-95.1816	0.182381	-96.2573	0.16793			-0.00438362	0-Fold	Phy. Salt	WT			0.915663	0-Fold	Phy. Salt	WT			1.16667	-95.9807	0.274382
	1.25	-67.2306	5.59146	0.223	4.30619	-97.1072	0.15616	-97.4219	0.0775529	-97.1603	0.0866498			1.25	-96.9921	0.123224	-97.8934	0.105299	-95.5554	0.159152	-45.134	18.2341	-96.2573	0.16793			-0.0336757	0-Fold	Phy. Salt	WT			0.956522	0-Fold	Phy. Salt	WT			1.25	-95.9807	0.274382
	1.33333	-62.3711	6.21391	-1.6065	4.87947	-97.1072	0.15616	-97.4219	0.0775529	-97.1603	0.0866498			1.33333	-96.9921	0.123224	-97.8934	0.105299	-95.5554	0.159152	-15.0299	22.0423	-96.2573	0.16793			0.030721	0-Fold	Phy. Salt	WT			1	0-Fold	Phy. Salt	WT			1.33333	-95.9807	0.274382
	1.41667	-65.0682	6.13932	-2.3815	4.7736	-97.1072	0.15616	-97.4219	0.0775529	-97.1603	0.0866498			1.41667	-96.9921	0.123224	-97.8934	0.105299	-95.5554	0.159152	-89.0431	5.13253	-96.2573	0.16793			-0.0330112	0-Fold	Phy. Salt	WT			0.958621	0-Fold	Phy. Salt	WT			1.41667	-95.9807	0.274382
	1.5	-66.8898	5.41668	12.276	7.23422	-97.1072	0.15616	-97.4219	0.0775529	-97.1603	0.0866498			1.5	-96.9921	0.123224	-97.8934	0.105299	-90.3576	4.58537	-88.6996	6.22922	-96.2573	0.16793			0.00228499	0-Fold	Phy. Salt	WT			1.05882	0-Fold	Phy. Salt	WT			1.5	-95.9807	0.274382
	1.58333	2.272	6.21097	-0.2145	6.3586	-97.1072	0.15616	-97.4219	0.0775529	-97.1603	0.0866498			1.58333	-96.9921	0.123224	-97.8934	0.105299	-84.5645	4.54054	-15.4188	21.697	-96.2573	0.16793			-0.0433988	0-Fold	Phy. Salt	WT			1.10968	0-Fold	Phy. Salt	WT			1.58333	-95.9807	0.274382
	1.66667	-10.4393	4.50025	-10.4915	6.02265	-97.1072	0.15616	-97.4219	0.0775529	-97.1603	0.0866498			1.66667	-96.9921	0.123224	-97.8934	0.105299	-75.4885	9.8408	-9.7671	19.8638	-96.2573	0.16793			0.0611849	0-Fold	Phy. Salt	WT			1.01887	0-Fold	Phy. Salt	WT			1.66667	-95.9807	0.274382
	1.75	-7.0389	4.39464	-2.3786	5.80311	-97.1072	0.15616	-97.4219	0.0775529	-97.1603	0.0866498			1.75	-96.9921	0.123224	-69.6219	6.12717	-79.4899	6.92986	-29.9736	16.4345	-96.2573	0.16793			0.106581	0-Fold	Phy. Salt	WT			0.909639	0-Fold	Phy. Salt	WT			1.75	-95.9807	0.274382
	1.83333	-8.1283	3.28572	-8.6192	4.81598	-97.1072	0.15616	-97.4219	0.0775529	-97.1603	0.0866498			1.83333	-96.9921	0.123224	-64.1707	6.24241	-82.6459	5.33292	-16.0229	19.1678	-96.2573	0.16793			0.00596525	0-Fold	Phy. Salt	WT			0.958621	0-Fold	Phy. Salt	WT			1.83333	-95.9807	0.274382
	1.91667	-7.3264	3.37014	-12.2328	4.78482	-97.1072	0.15616	-97.4219	0.0775529	-83.5836	6.57566			1.91667	-96.9921	0.123224	-65.0277	6.32753	-83.2898	5.07945	-4.2863	21.4929	-96.2573	0.16793			-0.00121626	0-Fold	Phy. Salt	WT			1.03797	0-Fold	Phy. Salt	WT			1.91667	-95.9807	0.274382
	2	-14.6495	3.40167	-8.7297	3.94069	-97.1072	0.15616	-88.612	3.30097	-90.9215	4.43497			2	-96.9921	0.123224	-61.4426	6.56282	-81.4034	5.81846	-21.4625	19.8384	-96.2573	0.16793			0.0730624	0-Fold	Phy. Salt	WT			1.0381	0-Fold	Phy. Salt	WT			2	-95.9807	0.274382
	2.08333	-10.5689	4.09344	-11.752	3.84006	-97.1072	0.15616	-97.4219	0.0775529	-16.0013	7.25585			2.08333	-96.9921	0.123224	-28.4155	6.64422	-76.7332	8.18844	-44.6674	21.1438	-96.2573	0.16793			0.0416555	0-Fold	Phy. Salt	WT			1.02564	0-Fold	Phy. Salt	WT			2.08333	-95.9807	0.274382
	2.16667	-10.1271	3.61491	-13.4036	3.84456	-97.1072	0.15616	-97.4219	0.0775529	-14.5801	8.10012			2.16667	-96.9921	0.123224	-58.0866	6.21179	-80.5642	6.82382	-54.4852	15.1528	-96.2573	0.16793			-0.141812	0-Fold	Phy. Salt	WT			0.861607	0-Fold	Phy. Salt	WT			2.16667	-95.9807	0.274382
	2.25	-8.5028	3.12857	-6.2974	3.93722	-97.1072	0.15616	-97.4219	0.0775529	-0.1771	7.00823			2.25	-96.9921	0.123224	-67.258	6.00862	-85.9746	4.54734	-35.1652	16.5071	-96.2573	0.16793			0.000880764	0-Fold	Phy. Salt	WT			0.980488	0-Fold	Phy. Salt	WT			2.25	-95.9807	0.274382
	2.33333	-10.2407	3.21046	-2.8967	3.56014	-97.1072	0.15616	-97.4219	0.0775529	3.062	7.12683			2.33333	-96.9921	0.123224	-62.0201	6.62812	-82.1195	5.62836	-34.3537	18.4697	-96.2573	0.16793			-0.00544031	0-Fold	Phy. Salt	WT			1.02239	0-Fold	Phy. Salt	WT			2.33333	-95.9807	0.274382
	2.41667	-14.6904	2.69368	-7.9484	3.82505	-97.1072	0.15616	-97.4219	0.0775529	-14.412	9.08054			2.41667	-96.9921	0.123224	-13.356	5.57354	-85.0532	4.94348	-45.3043	14.4252	-96.2573	0.16793			-0.0552839	0-Fold	Phy. Salt	WT			1.06364	0-Fold	Phy. Salt	WT			2.41667	-95.9807	0.274382
	2.5	-10.0551	3.29342	-5.1669	3.64626	-97.1072	0.15616	-97.4219	0.0775529	-80.5321	6.75974			2.5	-96.9921	0.123224	-8.5399	4.53328	-50.1262	10.334	-25.7572	20.2379	-96.2573	0.16793			-0.00356769	0-Fold	Phy. Salt	WT			1.05747	0-Fold	Phy. Salt	WT			2.5	-95.9807	0.274382
	2.58333	-9.9021	3.07452	-9.4307	3.50935	-97.1072	0.15616	-97.4219	0.0775529	-89.6339	4.58559			2.58333	-96.9921	0.123224	-12.9926	5.3094	-77.5546	6.71475	-30.7553	17.1252	-96.2573	0.16793			0.0170135	0-Fold	Phy. Salt	WT			1	0-Fold	Phy. Salt	WT			2.58333	-95.9807	0.274382
	2.66667	-12.2813	2.77847	-9.0966	3.80957	-97.1072	0.15616	-97.4219	0.0775529	-88.8079	4.79964			2.66667	-96.9921	0.123224	-8.8351	4.76442	-64.1772	10.4572	-31.004	17.4557	-96.2573	0.16793			-0.00403311	0-Fold	Phy. Salt	WT			1.1358	0-Fold	Phy. Salt	WT			2.66667	-95.9807	0.274382
	2.75	-15.9696	2.49398	-8.8217	3.9338	-97.1072	0.15616	-97.4219	0.0775529	5.388	5.08465			2.75	-96.9921	0.123224	-13.1586	4.25603	-60.1275	11.9176	-33.5149	16.6974	-96.2573	0.16793			-0.0961798	0-Fold	Phy. Salt	WT			0.984615	0-Fold	Phy. Salt	WT			2.75	-95.9807	0.274382
	2.83333	-15.4489	2.9019	-11.2455	3.90455	-97.1072	0.15616	-97.4219	0.0775529	3.533	4.55027			2.83333	-96.9921	0.123224	-5.335	4.87456	-69.7017	5.30269	-30.8315	20.4479	-96.2573	0.16793			0.0292152	0-Fold	Phy. Salt	WT			1.04167	0-Fold	Phy. Salt	WT			2.83333	-95.9807	0.274382
	2.91667	-5.9697	3.6053	-8.3051	4.21248	-97.1072	0.15616	-97.4219	0.0775529	6.747	3.54832			2.91667	-96.9921	0.123224	-15.2548	4.50623	-9.4366	9.27473	-45.3388	19.9733	-96.2573	0.16793			-0.071562	0-Fold	Phy. Salt	WT			1.10938	0-Fold	Phy. Salt	WT			2.91667	-95.9807	0.274382
	3	-9.5032	2.60673	-16.0782	3.34294	-97.1072	0.15616	-97.4219	0.0775529	3.311	3.81355			3	-90.9523	2.74934	-19.6053	4.2439	14.347	8.13805	-44.5144	15.2674	-96.2573	0.16793			0.0662545	0-Fold	Phy. Salt	WT			1.07273	0-Fold	Phy. Salt	WT			3	-95.9807	0.274382
	3.08333	-11.8093	2.65291	-12.5072	3.32694	-97.1072	0.15616	-97.4219	0.0775529	-1.9068	3.50338			3.08333	-25.6828	7.53017	-12.5833	4.74808	12.468	5.94753	-53.1814	12.7278	-96.2573	0.16793			-0.0566881	0-Fold	Phy. Salt	WT			0.966667	0-Fold	Phy. Salt	WT			3.08333	-95.9807	0.274382
	3.16667	-11.9682	2.37466	-13.8602	3.84434	-97.1072	0.15616	-97.4219	0.0775529	-4.1576	2.53862			3.16667	2.465	7.3397	-10.4513	4.4129	5.48	7.1032	-22.7132	23.2928	-96.2573	0.16793			-0.0249232	0-Fold	Phy. Salt	WT			0.911894	0-Fold	Phy. Salt	WT			3.16667	-95.9807	0.274382
	3.25	-13.9815	2.05171	-5.8186	3.53507	-97.1072	0.15616	-97.4219	0.0775529	-1.6449	2.83184			3.25	-5.8911	5.14171	-17.5233	4.52322	17.013	6.54963	-37.884	18.6394	-96.2573	0.16793			0.00198829	0-Fold	Phy. Salt	WT			0.989247	0-Fold	Phy. Salt	WT			3.25	-95.9807	0.274382
	3.33333	-7.8352	2.49254	-5.2921	3.35201	-97.1072	0.15616	-97.4219	0.0775529	-1.6581	3.19702			3.33333	5.29	7.63643	-8.259	4.85803	6.206	7.52704	-31.8026	21.0608	-96.2573	0.16793			0.0663569	0-Fold	Phy. Salt	WT			0.976331	0-Fold	Phy. Salt	WT			3.33333	-95.9807	0.274382
	3.41667	-11.2229	2.61502	-8.8675	3.11255	-97.1072	0.15616	-97.4219	0.0775529	-0.9087	3.07434			3.41667	1.209	8.61357	-11.4334	4.60548	17.109	6.11037	-39.3784	15.6529	-96.2573	0.16793			-0.118878	0-Fold	Phy. Salt	WT			0.883117	0-Fold	Phy. Salt	WT			3.41667	-95.9807	0.274382
	3.5	-9.5962	2.98333	-11.7056	4.55049	-97.1072	0.15616	-97.4219	0.0775529	-1.679	2.91402			3.5	-4.9584	7.53512	-4.7753	5.28248	10.223	7.3231	-25.511	20.3026	-96.2573	0.16793			-0.0961231	0-Fold	Phy. Salt	WT			0.979021	0-Fold	Phy. Salt	WT			3.5	-95.9807	0.274382
	3.58333	-12.9553	2.08338	-10.2278	4.98037	3.653	8.47599	-97.4219	0.0775529	0.127	3.00683			3.58333	-4.9189	7.78742	-17.1147	4.66109	18.634	9.21173	-42.5378	16.3058	-96.2573	0.16793			-0.0735802	0-Fold	Phy. Salt	WT			0.967442	0-Fold	Phy. Salt	WT			3.58333	-95.9807	0.274382
	3.66667	-12.4576	2.07547	-10.2565	4.18855	-4.7454	8.30639	-97.4219	0.0775529	0.169	4.49354			3.66667	-3.7128	6.84593	-17.814	4.5126	19.765	6.7081	-41.6164	18.815	-96.2573	0.16793			0.15369	0-Fold	Phy. Salt	WT			1	0-Fold	Phy. Salt	WT			3.66667	-95.9807	0.274382
	3.75	-11.4723	1.95543	-7.1926	4.67594	-1.4831	8.40208	-97.4219	0.0775529	-1.3828	2.70725			3.75	-3.4441	7.00538	-12.3867	4.86991	15.848	7.85108	-44.2801	14.6173	-96.2573	0.16793			0.0107574	0-Fold	Phy. Salt	WT			1.08	0-Fold	Phy. Salt	WT			3.75	-95.9807	0.274382
	3.83333	-13.7317	1.86172	-7.3243	3.4372	4.021	8.75356	-97.4219	0.0775529	3.176	3.07503			3.83333	2.636	7.13005	-11.321	5.21504	25.153	9.87381	-42.1337	16.6279	-96.2573	0.16793			-0.00826839	0-Fold	Phy. Salt	WT			0.941176	0-Fold	Phy. Salt	WT			3.83333	-95.9807	0.274382
	3.91667	-11.0474	2.12893	-8.2494	3.27569	7.651	8.55163	-97.4219	0.0775529	3.54	3.0219			3.91667	1.864	8.82686	-18.8152	4.45814	9.834	5.59001	-45.2685	14.5705	-96.2573	0.16793			0.0680019	0-Fold	Phy. Salt	WT			0.952381	0-Fold	Phy. Salt	WT			3.91667	-95.9807	0.274382
	4	-13.6453	2.22443	-10.2049	3.0098	9.363	8.6599	-97.4219	0.0775529	1.059	2.50281			4	-4.0681	6.95374	-17.0425	4.23637	11.767	5.13145	-53.517	13.2029	-96.2573	0.16793			-0.0223752	0-Fold	Phy. Salt	WT			0.978571	0-Fold	Phy. Salt	WT			4	-95.9807	0.274382
	4.08333	-14.9663	2.09897	-11.5464	3.36121	4.995	8.52928	-97.4219	0.0775529	-2.8631	2.47394			4.08333	-0.5586	6.94257	-14.4129	4.57592	8.83	4.75425	-27.0231	20.7145	-96.2573	0.16793			0.0600215	0-Fold	Phy. Salt	WT			1.12821	0-Fold	Phy. Salt	WT			4.08333	-95.9807	0.274382
	4.16667	-13.3877	2.30011	-12.8486	2.93049	-2.1454	7.96177	-97.4219	0.0775529	-2.0426	2.7442			4.16667	12.45	6.51304	-12.7105	5.27788	15.816	8.11305	-18.5532	19.8243	-96.2573	0.16793			-0.00671046	0-Fold	Phy. Salt	WT			1.07576	0-Fold	Phy. Salt	WT			4.16667	-95.9807	0.274382
	4.25	-11.9117	2.61424	-9.8998	3.56121	9.612	8.74699	-97.4219	0.0775529	-2.8745	2.29215			4.25	-2.5529	6.17284	-17.3834	4.67128	13.042	6.63982	-41.3613	14.8202	-96.2573	0.16793			-0.0532318	0-Fold	Phy. Salt	WT			1.01087	0-Fold	Phy. Salt	WT			4.25	-95.9807	0.274382
	4.33333	-11.9702	2.42654	-8.5747	3.67634	11.012	8.64811	-97.4219	0.0775529	-1.6478	3.17167			4.33333	-1.7137	6.91462	-14.2451	4.33333	18.491	7.488	-70.7771	10.5577	-96.2573	0.16793			-0.00971829	0-Fold	Phy. Salt	WT			0.914286	0-Fold	Phy. Salt	WT			4.33333	-95.9807	0.274382
	4.41667	-14.322	2.35426	-11.6643	3.414	-68.7879	5.47618	-97.4219	0.0775529	-4.7488	2.58575			4.41667	6.891	7.05763	-8.2521	4.21988	16.049	6.58635	-14.879	20.9209	-96.2573	0.16793			0.039525	0-Fold	Phy. Salt	WT			1	0-Fold	Phy. Salt	WT			4.41667	-95.9807	0.274382
	4.5	-14.1872	2.10575	-13.6168	2.83469	-64.9038	6.10961	-97.4219	0.0775529	-2.6078	2.06737			4.5	-0.3049	7.51193	-3.7438	3.89844	19.534	8.15728	10.906	19.3712	-96.2573	0.16793			-0.0043082	0-Fold	Phy. Salt	WT			0.948052	0-Fold	Phy. Salt	WT			4.5	-95.9807	0.274382
	4.58333	-10.1635	2.27177	-8.4929	2.94454	-60.6454	6.82768	-97.4219	0.0775529	-4.649	2.25951			4.58333	-13.5748	5.32044	-10.4869	3.83165	15.39	6.43675	-26.0403	21.0918	-96.2573	0.16793			0.0355304	0-Fold	Phy. Salt	WT			1.13846	0-Fold	Phy. Salt	WT			4.58333	-95.9807	0.274382
	4.66667	-12.5315	2.25785	-9.681	3.27106	-57.9756	7.11263	-97.4219	0.0775529	-1.094	2.37671			4.66667	-9.1901	4.56269	-5.9157	3.99327	10.567	6.22493	-16.7842	20.0014	-96.2573	0.16793			-0.00908296	0-Fold	Phy. Salt	WT			0.977273	0-Fold	Phy. Salt	WT			4.66667	-95.9807	0.274382
	4.75	-15.0827	1.96153	-7.0501	3.13962	-4.1204	5.46804	-97.4219	0.0775529	-3.7776	1.76057			4.75	-0.773	5.40843	-8.7097	3.76212	13.364	5.6379	-26.2016	19.1345	-96.2573	0.16793			-0.059614	0-Fold	Phy. Salt	WT			0.973333	0-Fold	Phy. Salt	WT			4.75	-95.9807	0.274382
	4.83333	-12.5002	2.12248	-5.2544	3.18603	-5.3221	5.33293	-97.4219	0.0775529	-5.8424	2.02808			4.83333	-0.7592	5.43218	-10.3284	3.47965	9.002	4.75879	-11.6155	23.8222	-96.2573	0.16793			-0.150179	0-Fold	Phy. Salt	WT			0.956989	0-Fold	Phy. Salt	WT			4.83333	-95.9807	0.274382
	4.91667	-11.9266	2.09814	-12.9585	3.68884	-11.9499	5.05233	-97.4219	0.0775529	-5.8454	1.9804			4.91667	-0.6179	5.09884	-9.0634	4.05868	2.834	3.80685	-27.7307	18.0422	-96.2573	0.16793			-0.090619	0-Fold	Phy. Salt	WT			0.898551	0-Fold	Phy. Salt	WT			4.91667	-95.9807	0.274382
	5	-13.1585	2.07711	-10.107	3.08956	6.002	5.98544	-97.4219	0.0775529	-2.58	2.28819			5	-11.5296	4.48722	-16.128	2.79369	12.997	6.51542	-5.6413	23.5019	-96.2573	0.16793			0.028152	0-Fold	Phy. Salt	WT			1	0-Fold	Phy. Salt	WT			5	-95.9807	0.274382
	5.08333	-13.7485	1.91584	-11.5436	2.92424	3.844	6.38173	-97.4219	0.0775529	-2.9432	1.76224			5.08333	0.726	4.95919	-12.8462	2.66732	6.109	4.99114	19.958	21.2431	-96.2573	0.16793			0.0127325	0-Fold	Phy. Salt	WT			0.947368	0-Fold	Phy. Salt	WT			5.08333	-95.9807	0.274382
	5.16667	-10.5553	2.02124	-10.0744	3.0866	3.418	5.47881	-97.4219	0.0775529	-6.3052	1.90154			5.16667	-0.3962	4.63169	-11.7489	3.277	3.945	5.01781	12.416	21.2877	-96.2573	0.16793			-0.0344462	0-Fold	Phy. Salt	WT			0.955556	0-Fold	Phy. Salt	WT			5.16667	-95.9807	0.274382
	5.25	-12.6458	1.98827	-12.8796	3.0364	-1.4104	6.06141	-97.4219	0.0775529	-4.5837	1.99598			5.25	-5.4079	4.17706	-16.7564	3.34289	5.836	5.27245	-16.4476	16.8605	-96.2573	0.16793			0.0208369	0-Fold	Phy. Salt	WT			1.04032	0-Fold	Phy. Salt	WT			5.25	-95.9807	0.274382
	5.33333	-11.7316	2.06436	-9.0585	2.86284	-3.1642	4.76065	-97.4219	0.0775529	-0.9563	1.91095			5.33333	-2.1953	4.8599	-9.4388	3.90229	12.116	5.96309	84.272	16.3355	-96.2573	0.16793			-0.0313513	0-Fold	Phy. Salt	WT			0.988235	0-Fold	Phy. Salt	WT			5.33333	-95.9807	0.274382
	5.41667	-8.3753	2.14066	-14.0582	2.92802	10.211	5.45305	-97.4219	0.0775529	-1.5879	2.14918			5.41667	-4.6255	3.89619	-15.5697	3.45309	3.727	5.26617	21.859	10.5487	-96.2573	0.16793			0.0817652	0-Fold	Phy. Salt	WT			1.11765	0-Fold	Phy. Salt	WT			5.41667	-95.9807	0.274382
	5.5	-11.3631	2.10671	-8.0555	3.25893	0.242	6.72614	-97.4219	0.0775529	-2.7646	1.95035			5.5	-4.6358	5.43994	-12.4818	3.62967	3.241	3.94241	13.433	9.15202	-96.2573	0.16793			0.0195981	0-Fold	Phy. Salt	WT			0.808642	0-Fold	Phy. Salt	WT			5.5	-95.9807	0.274382
	5.58333	-10.4896	2.07789	-8.1161	2.9476	1.11	5.77669	-97.4219	0.0775529	-5.1979	1.52798			5.58333	-5.7676	4.55263	-15.2905	3.98536	6.076	4.0254	10.266	9.57135	-43.6584	10.5534			-0.048168	0-Fold	Phy. Salt	WT			0.850394	0-Fold	Phy. Salt	WT			5.58333	-95.9807	0.274382
	5.66667	-10.0323	2.02597	-7.5207	3.60046	2.387	5.92763	-97.4219	0.0775529	-4.7306	1.82188			5.66667	2.534	4.01763	-11.5144	4.17648	4.005	4.78352	-2.4755	6.00637	-35.27	11.8045			-0.0927045	0-Fold	Phy. Salt	WT			1.03256	0-Fold	Phy. Salt	WT			5.66667	-95.9807	0.274382
	5.75	-11.5132	1.84216	-6.4945	4.45347	3.036	5.64346	-97.4219	0.0775529	-3.7079	1.61144			5.75	-2.8436	4.89143	-15.1933	3.65224	12.419	7.52611	9.707	5.89617	-40.5076	11.3005			0.125628	0-Fold	Phy. Salt	WT			1.04478	0-Fold	Phy. Salt	WT			5.75	-39.2805	15.0318
	5.83333	-9.1949	1.76111	-3.7519	3.6229	-0.5582	5.50885	-97.4219	0.0775529	-3.018	1.4634			5.83333	-5.7173	4.2534	-13.8014	3.47574	8.806	6.09983	13.792	8.24937	-41.301	10.579			0.109125	0-Fold	Phy. Salt	WT			1.05096	0-Fold	Phy. Salt	WT			5.83333	-1.1873	21.5159
	5.91667	-9.3474	1.68047	-6.4439	3.23293	-11.6764	4.82138	-97.4219	0.0775529	-3.6865	1.82859			5.91667	-3.5394	4.50148	-14.6598	3.31765	8.812	6.82753	13.863	9.56124	-42.3461	10.8088			-0.0166596	0-Fold	Phy. Salt	WT			1.05556	0-Fold	Phy. Salt	WT			5.91667	-6.9129	18.7835
	6	-10.7374	1.6863	-6.7517	3.24619	-3.4192	5.55685	-97.4219	0.0775529	-5.7268	1.86796			6	-7.5731	4.36012	-11.9536	3.60644	5.034	5.13149	21.076	12.6986	2.551	10.5847			-0.00139186	0-Fold	Phy. Salt	WT			1.04167	0-Fold	Phy. Salt	WT			6	-28.4037	15.646
	6.08333	-9.8715	1.82144	-12.1648	3.90004	1.298	5.60584	-97.4219	0.0775529	-2.9939	1.70645			6.08333	0.284	4.42622	-17.1428	3.83039	5.996	5.02417	14.808	8.14318	59.413	8.61492			-0.0217036	0-Fold	Phy. Salt	WT			1.00847	0-Fold	Phy. Salt	WT			6.08333	-23.9396	14.1616
	6.16667	-12.3808	1.59766	-8.4694	3.57211	1.683	5.46868	-97.4219	0.0775529	-2.9947	1.51932			6.16667	-2.6349	4.69285	-18.1476	3.85176	2.217	4.24908	9.379	8.6094	20.675	6.4036			-0.0145779	0-Fold	Phy. Salt	WT			0.971831	0-Fold	Phy. Salt	WT			6.16667	-17.0029	18.1735
	6.25	-8.6697	1.69513	-12.2568	3.31607	-4.8467	5.47772	-97.4219	0.0775529	-1.6203	1.92962			6.25	-8.3191	3.66982	-14.2647	3.98214	1.296	4.42178	19.004	9.52623	37.202	5.92646			-0.0281494	0-Fold	Phy. Salt	WT			0.976471	0-Fold	Phy. Salt	WT			6.25	-34.0777	14.488
	6.33333	-12.776	1.68644	-3.3509	3.61341	8.88	5.67587	-97.4219	0.0775529	-3.7918	1.42073			6.33333	-0.1522	4.10125	-18.1291	3.52439	4.289	3.96487	14.656	8.22389	37.352	5.84484			0.0319354	0-Fold	Phy. Salt	WT			1.03922	0-Fold	Phy. Salt	WT			6.33333	-32.0526	14.8161
	6.41667	-9.6102	1.92114	-9.39	3.33526	1.739	4.96538	-97.4219	0.0775529	-3.6696	1.27135			6.41667	-4.8654	4.44891	-19.2815	3.31254	5.137	5.31525	10.957	6.21406	29.221	7.32705			0.0306431	0-Fold	Phy. Salt	WT			0.932584	0-Fold	Phy. Salt	WT			6.41667	-9.1379	16.6719
	6.5	-10.9086	1.76215	-8.4612	2.90955	2.006	5.71784	-97.4219	0.0775529	-3.2828	1.596			6.5	-2.9482	4.5475	-13.2667	3.77451	4.184	4.88702	12.747	9.04601	34.569	6.55112			-0.039212	0-Fold	Phy. Salt	WT			0.963731	0-Fold	Phy. Salt	WT			6.5	-28.1079	14.9728
	6.58333	-10.4399	1.87804	-13.19	3.22667	0.487	6.62276	-97.4219	0.0775529	-2.2449	1.50602			6.58333	-7.4482	2.48044	-7.5229	4.54938	-0.3731	3.66066	18.559	9.3271	33.755	6.65886			-0.0621922	0-Fold	Phy. Salt	WT			1.01235	0-Fold	Phy. Salt	WT			6.58333	-17.8861	17.2778
	6.66667	-10.1015	1.81429	-11.3406	3.03206	-1.4261	4.50155	-97.4219	0.0775529	-4.8437	1.55455			6.66667	-10.8079	2.16008	-18.573	3.7387	14.127	6.28881	0.646	2.89031	38.32	5.86951			0.0278381	0-Fold	Phy. Salt	WT			0.934211	0-Fold	Phy. Salt	WT			6.66667	-36.0775	17.4809
	6.75	-10.6879	1.82179	-12.6419	2.79113	-1.1919	3.56458	-97.4219	0.0775529	-3.0874	1.3124			6.75	-6.3725	1.64419	-16.3868	3.61482	1.947	3.33547	6.102	6.40589	34.301	6.60705			0.019124	0-Fold	Phy. Salt	WT			1.06618	0-Fold	Phy. Salt	WT			6.75	-42.1968	15.7556
	6.83333	-11.5797	1.83258	-14.909	3.51427	3.337	5.65625	-97.4219	0.0775529	-3.2973	1.53918			6.83333	-8.1991	1.64408	-12.6742	3.33415	1.88	3.6801	-6.4713	5.15901	23.975	6.85136			-0.0183927	0-Fold	Phy. Salt	WT			1.1028	0-Fold	Phy. Salt	WT			6.83333	-59.003	10.8795
	6.91667	-8.3856	2.16663	-10.2781	3.31399	2.243	4.73256	-97.4219	0.0775529	-4.8274	1.10695			6.91667	-7.3408	2.19996	-12.1916	3.50178	5.261	6.96691	20.246	8.3803	11.2	11.7413			-0.00461453	0-Fold	Phy. Salt	WT			1.03306	0-Fold	Phy. Salt	WT			6.91667	-24.5871	18.4442
	7	-11.9787	1.78307	-9.7874	3.05903	-1.132	5.06728	-64.0271	5.64562	-4.8595	1.46566			7	-8.1878	1.89642	-18.0751	3.48502	1.89	3.1473	21.945	9.01046	26.52	7.67299			-0.0433534	0-Fold	Phy. Salt	WT			0.888889	0-Fold	Phy. Salt	WT			7	-51.6868	12.3572
	7.08333	-10.3939	1.79136	-8.8926	2.86869	4.091	5.01475	-97.4219	0.0775529	-6.817	1.59453			7.08333	-8.5181	2.0475	-15.7898	3.89099	-3.4589	2.88348	-0.9529	4.72352	26.007	8.24297			-0.0262098	0-Fold	Phy. Salt	WT			1.09211	0-Fold	Phy. Salt	WT			7.08333	-39.0744	15.1283
	7.16667	-7.8303	1.56242	-13.881	3.02242	8.122	6.53259	-57.045	6.1679	-1.3134	1.52829			7.16667	-6.1948	1.96915	-12.7848	2.47035	5.277	4.746	7.834	9.85103	32.684	7.31751			0.0380709	0-Fold	Phy. Salt	WT			1.02174	0-Fold	Phy. Salt	WT			7.16667	-44.3505	15.8438
	7.25	-8.5147	1.52401	-13.0324	3.1581	-7.6935	4.8078	-97.4219	0.0775529	-2.6559	1.37003			7.25	-6.6054	1.89381	-12.8586	2.21936	-0.1143	2.66797	5.891	5.53928	16.591	7.59893			0.00381079	0-Fold	Phy. Salt	WT			0.986175	0-Fold	Phy. Salt	WT			7.25	-40.047	15.3432
	7.33333	-8.9943	1.40921	-8.9205	3.10723	-1.6334	5.26593	-97.4219	0.0775529	-5.1628	1.26425			7.33333	-5.4919	3.39104	-8.1573	3.55949	4.284	4.74531	9.421	8.529	39.778	7.45756			0.0292271	0-Fold	Phy. Salt	WT			1.0678	0-Fold	Phy. Salt	WT			7.33333	-48.473	13.3199
	7.41667	-9.0947	1.68601	-15.1027	3.31236	3.552	6.45567	-97.4219	0.0775529	-3.4852	1.42906			7.41667	-9.8012	1.94463	-12.5092	2.71238	-1.8755	3.04403	19.592	10.0039	15.207	5.96974			0.000420513	0-Fold	Phy. Salt	WT			0.963731	0-Fold	Phy. Salt	WT			7.41667	-38.7741	15.0327
	7.5	-8.7713	1.26818	-9.8262	2.76749	5.186	4.6462	-97.4219	0.0775529	-1.6669	1.37885			7.5	-6.2117	2.11681	-12.8286	2.17547	3.237	3.84377	6.448	4.38679	35.132	7.96028			-0.0237742	0-Fold	Phy. Salt	WT			1.03289	0-Fold	Phy. Salt	WT			7.5	-41.001	14.9837
	7.58333	-8.9726	1.30507	-8.488	2.80766	-5.6143	4.18341	-97.4219	0.0775529	-3.3409	1.44744			7.58333	-9.6716	1.97605	-15.5558	2.03878	0.477	3.20407	1.859	6.62582	27.667	7.73276			0.024231	0-Fold	Phy. Salt	WT			0.869919	0-Fold	Phy. Salt	WT			7.58333	-36.5321	15.0254
	7.66667	-7.0562	1.46136	-8.0035	2.81689	3.25	4.14455	-34.4293	5.5963	-2.6456	1.38754			7.66667	-5.6877	2.147	-11.7324	2.87831	-3.1007	2.83222	8.288	6.67853	13.463	8.72335			-0.000326578	0-Fold	Phy. Salt	WT			1.00641	0-Fold	Phy. Salt	WT			7.66667	-34.1879	14.8907
	7.75	-9.9334	1.20665	-9.6137	2.44626	3.777	4.36428	-33.264	6.09017	-3.5518	1.58289			7.75	-9.5822	1.75598	-12.4958	2.7439	0.217	3.19992	5.131	8.98762	33.009	6.0569			0.101002	0-Fold	Phy. Salt	WT			0.932331	0-Fold	Phy. Salt	WT			7.75	-46.1113	12.9291
	7.83333	-8.6322	1.29507	-8.7178	2.65183	2.787	3.75588	-35.7087	5.67776	-2.4559	1.90539			7.83333	-8.3941	3.08036	-11.39	3.13044	1.752	3.3125	15.58	10.3026	15.106	5.95103			0.0458625	0-Fold	Phy. Salt	WT			0.870588	0-Fold	Phy. Salt	WT			7.83333	-36.0435	16.879
	7.91667	-7.1649	1.4609	-10.1678	2.48416	2.106	4.39077	-28.3231	6.46925	-1.4575	1.67056			7.91667	-7.9919	2.03385	-12.8106	2.00548	0.541	2.96084	6.946	5.77389	31.815	8.31448			0.175646	0-Fold	Phy. Salt	WT			1.07018	0-Fold	Phy. Salt	WT			7.91667	-37.2411	15.1594
	8	-8.0764	1.2176	-10.1942	2.69268	-3.6512	4.15869	-10.7297	3.69293	-6.1814	1.44151			8	-9.4483	1.93685	-12.2582	1.64158	0.696	3.20195	3.92	4.62404	21.208	7.56219			0.0654676	0-Fold	Phy. Salt	WT			1.1215	0-Fold	Phy. Salt	WT			8	-41.6788	16.3404
	8.08333	-7.8195	1.12599	-10.3235	2.8362	-3.4168	4.45155	1.293	2.83173	-4.9685	1.19038			8.08333	-6.6721	1.72547	-9.398	2.78258	2.242	3.13845	7.361	5.39297	19.55	6.05707			-0.0542717	0-Fold	Phy. Salt	WT			0.90625	0-Fold	Phy. Salt	WT			8.08333	-35.5888	14.8915
	8.16667	-7.6688	1.16593	-8.3194	2.81423	-2.181	4.95112	1.479	2.68932	-3.8378	1.41964			8.16667	-2.3623	2.35762	-8.3506	2.1535	3.471	3.44494	5.704	5.92073	19.957	5.4831			-0.039342	0-Fold	Phy. Salt	WT			0.961538	0-Fold	Phy. Salt	WT			8.16667	-38.876	14.7986
	8.25	-9.5057	1.16245	-6.7922	2.8239	-1.5279	4.49224	-0.299	2.50128	0.454	1.90186			8.25	-7.6826	1.50565	-7.4411	1.7629	-1.9389	3.31638	13.282	10.0236	29.173	6.41304			0.00690047	0-Fold	Phy. Salt	WT			1.04306	0-Fold	Phy. Salt	WT			8.25	-21.1178	18.3171
	8.33333	-10.5172	1.17199	-6.7922	2.67186	-1.0004	3.98181	-2.1689	2.05433	-1.0763	1.63019			8.33333	-8.2118	1.64532	-9.1317	3.3729	1.434	2.97458	9.818	9.11616	40.746	8.13566			-0.062362	0-Fold	Phy. Salt	WT			0.918129	0-Fold	Phy. Salt	WT			8.33333	-37.3496	14.2403
	8.41667	-8.6308	1.32725	-6.6848	2.7394	0.04	4.39393	-0.0448	2.68547	-3.9767	1.03276			8.41667	-3.5458	3.25136	-13.6481	2.15499	0.209	3.14198	3.027	5.60689	26.258	6.6657			-0.0323449	0-Fold	Phy. Salt	WT			0.971154	0-Fold	Phy. Salt	WT			8.41667	-25.3721	17.0384
	8.5	-7.7874	1.23399	-6.2851	2.87101	-1.9074	3.97179	-3.4295	2.63134	-3.2079	1.7844			8.5	-10.4161	1.69186	-11.3659	2.06077	0.241	2.64158	24.441	10.6748	15.361	7.02991			0.0152431	0-Fold	Phy. Salt	WT			0.991228	0-Fold	Phy. Salt	WT			8.5	-28.1563	18.1895
	8.58333	-6.1006	1.37632	-6.9596	2.74659	3.153	4.71513	-0.6269	2.22168	-2.5026	1.60415			8.58333	-10.0865	2.03811	-11.6073	1.90035	-2.7097	2.95132	-0.7058	6.09626	30.052	7.63968			0.427381	1-Fold	Phy. Salt	WT			0.922414	1-Fold	Phy. Salt	WT			8.58333	-37.456	15.3591
	8.66667	-9.2505	1.20275	-7.6256	2.97145	-4.7164	4.23387	-1.4252	2.4028	-0.8564	1.8365			8.66667	-6.4468	1.96415	-8.958	2.05654	-1.3554	3.05731	1.926	5.22043	27.643	8.54612			0.494709	1-Fold	Phy. Salt	WT			0.835227	1-Fold	Phy. Salt	WT			8.66667	-36.7792	14.6216
	8.75	-5.5619	1.49067	-10.0839	3.06047	5.748	3.80083	0.276	1.92777	-2.213	1.39529			8.75	-7.0907	1.55947	-8.7669	1.8206	1.182	4.19335	17.022	9.821	27.265	8.02533			0.36413	1-Fold	Phy. Salt	WT			1.02186	1-Fold	Phy. Salt	WT			8.75	-34.0034	15.6904
	8.83333	-8.2812	1.20116	-14.2275	2.65906	4.678	4.13205	2.552	2.75896	-3.6522	1.67332			8.83333	-8.5115	1.43102	-11.5125	1.55293	-0.9236	3.02527	2.758	7.58839	13.742	7.39067			0.342918	1-Fold	Phy. Salt	WT			1.07821	1-Fold	Phy. Salt	WT			8.83333	-41.0699	14.9936
	8.91667	-8.9964	1.23963	-10.6506	2.70326	-2.3418	3.9973	-1.8172	2.15566	-3.3739	1.29562			8.91667	-7.5126	1.55217	-6.9028	1.80487	3.48	4.67681	20.313	12.2938	29.085	7.02563			0.426584	1-Fold	Phy. Salt	WT			1.03759	1-Fold	Phy. Salt	WT			8.91667	-31.26	16.3179
	9	-8.0601	1.18019	-8.6243	2.57599	1.091	3.51811	1.662	2.46158	-2.911	1.28502			9	-8.6393	1.76205	-9.3871	2.19226	0.146	3.11358	6.905	6.77752	22.885	6.68169			0.622235	1-Fold	Phy. Salt	WT			1.03093	1-Fold	Phy. Salt	WT			9	-30.377	17.2745
	9.08333	-7.0958	1.23025	-11.5505	2.75947	-1.8089	4.2541	-3.9739	2.1604	-3.1098	1.24205			9.08333	-6.9364	1.61045	-7.5058	1.86314	1.445	3.12228	-0.0166	4.1727	34.616	7.4809			0.605068	1-Fold	Phy. Salt	WT			1.03556	1-Fold	Phy. Salt	WT			9.08333	-41.9691	16.1608
	9.16667	-7.7224	1.11275	-6.5076	2.72284	6.881	4.43028	-4.1968	2.73366	-2.776	1.51766			9.16667	-8.5866	1.39788	-7.9743	1.96358	-3.5504	2.37571	15.998	10.3952	23.132	6.38075			0.690051	1-Fold	Phy. Salt	WT			1.07831	1-Fold	Phy. Salt	WT			9.16667	-40.7058	14.6038
	9.25	-7.8531	1.24604	-8.0204	2.3487	-1.0931	3.72269	-2.8895	2.34217	-2.9687	1.33693			9.25	-8.5336	1.39651	-7.7204	1.9284	-0.5896	2.85625	11.072	8.93171	21.536	7.098			0.64682	1-Fold	Phy. Salt	WT			1	1-Fold	Phy. Salt	WT			9.25	-29.4834	17.5377
	9.33333	-7.4106	1.40775	-9.4811	2.74014	-2.7358	3.00195	-3.2107	2.36707	-0.3634	1.52959			9.33333	-8.012	1.59742	-8.2924	1.64507	0.932	3.87589	-1.0567	4.05645	27.019	7.90931			0.577404	1-Fold	Phy. Salt	WT			1.14783	1-Fold	Phy. Salt	WT			9.33333	-33.6643	15.8966
	9.41667	-7.2013	1.48396	-9.2519	2.73998	-5.3788	3.2002	-3.3826	2.41269	-2.9408	1.69454			9.41667	-9.3709	1.89521	-11.6169	1.74778	-3.9622	2.58479	9.09	5.81128	39.426	8.15899			0.467832	1-Fold	Phy. Salt	WT			1.05696	1-Fold	Phy. Salt	WT			9.41667	-30.708	15.7267
	9.5	-8.8007	1.26566	-5.1686	2.75218	1.125	3.93108	-5.3811	1.89195	0.314	1.51354			9.5	-6.7059	2.11204	-9.6477	1.65554	1.501	3.86268	7.692	4.89949	12.333	6.68			0.534405	1-Fold	Phy. Salt	WT			1.01316	1-Fold	Phy. Salt	WT			9.5	-38.744	14.3312
	9.58333	-8.0854	1.20463	-9.059	2.77934	-5.1191	3.11338	-3.7774	1.89329	-1.9132	1.19126			9.58333	-8.4862	1.84161	-8.1185	1.67058	-0.6003	3.45002	3.956	4.78245	13.678	6.27246			0.527373	1-Fold	Phy. Salt	WT			0.93	1-Fold	Phy. Salt	WT			9.58333	-29.7808	15.7934
	9.66667	-5.7673	1.37187	-9.9088	2.70838	4.451	4.54478	-0.6116	2.21223	-2.3033	1.08575			9.66667	-6.8431	1.99489	-8.3515	1.94733	4.219	4.0555	0.567	3.78607	24.028	6.19931			0.422919	1-Fold	Phy. Salt	WT			1.05936	1-Fold	Phy. Salt	WT			9.66667	-35.9781	15.7167
	9.75	-6.0989	1.25782	-4.5588	2.61622	-1.9423	3.32632	-3.2096	2.13635	-3.6496	1.47245			9.75	-6.9966	2.19175	-9.9625	2.23322	2.261	3.73799	3.161	4.07425	18.699	4.97635			0.325978	1-Fold	Phy. Salt	WT			1.06218	1-Fold	Phy. Salt	WT			9.75	-39.089	16.3196
	9.83333	-7.8969	1.25361	-10.5086	2.60004	-4.6979	3.42931	-4.4889	2.23567	-1.7062	1.24663			9.83333	-10.1111	1.85464	-9.0807	2.11122	2.657	3.7843	1.088	4.58799	27.77	7.36044			0.434761	1-Fold	Phy. Salt	WT			1.03604	1-Fold	Phy. Salt	WT			9.83333	-44.3923	13.9858
	9.91667	-7.9023	1.21326	-7.2818	2.84077	-4.8898	2.48849	-1.9428	1.69934	-2.3264	1.44922			9.91667	-10.174	1.72365	-9.3345	1.48925	-0.3751	3.49503	0.131	3.77687	23.867	7.87444			0.490628	1-Fold	Phy. Salt	WT			1.0315	1-Fold	Phy. Salt	WT			9.91667	-31.1286	17.539
	10	-6.9394	1.27496	-6.5022	2.48317	-0.514	3.23542	-0.9164	2.09088	-2.3792	1.10259			10	-10.0146	1.62859	-6.3673	1.95205	0.15	3.61406	4.729	4.54898	23.723	6.60529			0.57395	1-Fold	Phy. Salt	WT			1.088	1-Fold	Phy. Salt	WT			10	-33.3502	15.5622
	10.0833	-7.1283	1.11161	-8.6032	2.7852	-6.6123	3.30292	-3.3137	1.92293	-0.8232	1.41107			10.0833	-7.6474	1.99781	-9.9972	1.19103	3.46	3.74097	2.152	4.39167	16.472	5.37278			0.322291	1-Fold	Phy. Salt	WT			1.00645	1-Fold	Phy. Salt	WT			10.0833	-41.1938	15.8183
	10.1667	-9.5129	1.00565	-9.33	2.89607	-3.9532	3.00374	0.644	2.26972	-2.3202	1.5966			10.1667	-8.707	1.89748	-10.7493	1.52922	-0.2532	3.4711	18.855	9.84146	28.373	7.10621			0.211122	1-Fold	Phy. Salt	WT			1.07186	1-Fold	Phy. Salt	WT			10.1667	-37.9058	15.5592
	10.25	-7.7684	1.30402	-8.3307	2.67028	-5.3332	3.06432	-2.4016	2.62971	-2.1786	1.23458			10.25	-6.4969	1.95928	-9.1947	1.61281	0.407	3.31617	1.773	4.27985	33.593	6.87242			0.508608	1-Fold	Phy. Salt	WT			1.0051	1-Fold	Phy. Salt	WT			10.25	-32.8796	15.6656
	10.3333	-6.1484	1.15199	-5.4821	2.59905	-2.0079	3.08131	1.936	1.57664	-1.2179	1.04781			10.3333	-6.88	1.75897	-7.6461	1.66096	4.066	5.18033	1.851	5.29103	37.319	8.25103			0.368805	1-Fold	Phy. Salt	WT			1.10465	1-Fold	Phy. Salt	WT			10.3333	-27.3544	17.2755
	10.4167	-6.6073	1.08261	-8.734	2.81141	-2.7309	2.50245	-1.1046	1.36088	-2.431	1.34126			10.4167	-6.7332	1.91583	-10.167	1.4273	0.186	3.85791	15.169	11.8551	22.287	7.16778			0.397947	1-Fold	Phy. Salt	WT			1.08374	1-Fold	Phy. Salt	WT			10.4167	-32.8336	16.9746
	10.5	-5.9463	1.19857	-13.4895	2.68651	-3.6404	3.48317	-1.75	1.73653	-2.1611	1.42401			10.5	-7.4942	1.89012	-10.4763	1.4739	-3.379	3.07099	20.32	12.0503	22.762	6.99564			0.573538	1-Fold	Phy. Salt	WT			1.06077	1-Fold	Phy. Salt	WT			10.5	-43.4982	13.163
	10.5833	-7.4846	0.947911	-5.1004	2.69653	-8.1778	2.62647	-1.9062	1.51809	-2.0434	1.15761			10.5833	-8.1718	1.65942	-8.2186	1.5588	-3.3303	3.07146	7.373	4.39432	19.912	5.88127			0.461217	1-Fold	Phy. Salt	WT			1.16	1-Fold	Phy. Salt	WT			10.5833	-39.3522	14.976
	10.6667	-8.1366	1.12693	-7.086	2.34575	-0.4088	3.09901	1.476	1.63597	-0.6089	1.22052			10.6667	-8.7106	1.68364	-9.6078	1.3542	-0.9962	3.08189	11.261	11.4271	18.537	5.3243			0.474523	1-Fold	Phy. Salt	WT			1.13235	1-Fold	Phy. Salt	WT			10.6667	-27.5313	16.9549
	10.75	-8.8155	1.12154	-7.8029	2.62185	-1.9663	2.60923	-1.3066	1.73363	-2.0762	1.35791			10.75	-9.3957	1.66656	-9.5402	1.57411	5.073	6.56144	-4.6668	1.72982	30.564	5.42917			0.278709	1-Fold	Phy. Salt	WT			1.05229	1-Fold	Phy. Salt	WT			10.75	-24.6741	17.6115
	10.8333	-8.497	0.987023	-3.2107	2.60534	-0.3648	3.50275	-0.1381	1.97535	-0.0642	1.84016			10.8333	-7.2846	1.76065	-7.0328	1.7073	-1.5441	2.34797	1.168	2.52487	32.822	9.47531			0.462877	1-Fold	Phy. Salt	WT			1.10366	1-Fold	Phy. Salt	WT			10.8333	-30.9508	18.3717
	10.9167	-7.4333	1.12853	-5.6241	2.88216	-1.9835	2.8137	1.726	2.1935	-1.2988	1.26715			10.9167	-8.5124	1.83104	-10.1353	1.83309	-2.9123	1.88389	4.978	6.41698	32.062	7.33213			0.376782	1-Fold	Phy. Salt	WT			0.947368	1-Fold	Phy. Salt	WT			10.9167	-37.6173	16.7463
	11	-7.8729	1.03033	-7.9044	2.65889	-5.3372	3.58504	1.163	2.29413	-2.1866	1.34749			11	-8.6962	1.89789	-7.7593	1.4394	-1.97	2.31657	-2.4904	1.99523	21.465	6.27572			0.579703	1-Fold	Phy. Salt	WT			0.923567	1-Fold	Phy. Salt	WT			11	-32.4058	16.43
	11.0833	-8.0749	1.0105	-5.9527	2.25676	-8.282	2.50387	2.279	1.74744	-2.2047	1.38698			11.0833	-8.6237	1.73214	-6.6591	1.3966	-3.3993	2.00652	6.142	5.78634	25.829	5.78623			0.528996	1-Fold	Phy. Salt	WT			1.1223	1-Fold	Phy. Salt	WT			11.0833	-37.8565	16.0258
	11.1667	-8.5126	0.960223	-1.392	2.64782	-5.1387	3.08303	-1.0141	1.44237	-2.7103	1.22612			11.1667	-11.8982	2.00749	-9.6269	1.34473	-3.5704	1.86199	8.614	8.53127	32.925	7.76619			0.297309	1-Fold	Phy. Salt	WT			0.991667	1-Fold	Phy. Salt	WT			11.1667	-35.5049	17.2352
	11.25	-6.3962	1.10613	-5.5272	2.35527	-0.7784	2.99263	-0.6173	2.35524	-3.4964	1.30186			11.25	-6.6954	1.74669	-8.2213	1.2956	-2.2527	3.00088	-1.021	2.3696	24.203	6.87372			0.37032	1-Fold	Phy. Salt	WT			1.05634	1-Fold	Phy. Salt	WT			11.25	-26.3439	17.2527
	11.3333	-6.1762	1.27711	-8.0078	2.44586	-1.0889	3.56692	-1.5657	1.57478	-3.5576	1.22229			11.3333	-6.8195	1.88329	-10.0963	1.0986	-1.8279	3.07621	-1.9515	1.85418	18.608	6.38401			0.406558	1-Fold	Phy. Salt	WT			1.10738	1-Fold	Phy. Salt	WT			11.3333	-42.9394	14.7529
	11.4167	-6.6017	1.1221	-4.6366	2.15185	0.499	3.6033	0.448	1.45695	-2.4048	1.17563			11.4167	-8.1964	1.69386	-7.3472	1.49132	-2.5367	1.74373	0.602	3.9387	24.273	5.84335			0.368332	1-Fold	Phy. Salt	WT			1.08333	1-Fold	Phy. Salt	WT			11.4167	-33.586	16.631
	11.5	-5.9984	1.19541	-8.4917	2.02925	-1.8696	3.31483	-1.1957	1.78842	-2.9252	1.15936			11.5	-6.061	1.3415	-9.9056	1.56672	-3.6498	1.97414	1.919	3.34111	19.093	7.43866			0.377777	1-Fold	Phy. Salt	WT			0.93578	1-Fold	Phy. Salt	WT			11.5	-26.1513	17.6371
	11.5833	-6.3738	1.08108	-9.1531	2.28118	-3.4337	1.85783	-1.3152	1.52313	0.455	1.45746			11.5833	-6.0828	1.43033	-7.1696	2.0457	-1.1634	3.18013	-2.1251	3.51955	20.571	7.6257			0.429595	1-Fold	Phy. Salt	WT			0.952153	1-Fold	Phy. Salt	WT			11.5833	-34.0475	15.867
	11.6667	-8.4336	0.945697	-4.727	2.17762	-7.1304	2.45304	-3.2943	1.49647	-1.4434	1.30032			11.6667	-7.154	1.41645	-10.1288	1.36573	-4.0068	1.77165	3.022	3.73095	24.731	5.52831			0.608612	1-Fold	Phy. Salt	WT			0.87156	1-Fold	Phy. Salt	WT			11.6667	-37.464	16.4757
	11.75	-6.873	1.11115	-6.5298	2.30077	-4.9054	1.99999	-1.5661	1.39791	-2.5265	1.22391			11.75	-6.9012	1.2317	-7.2832	1.45668	-3.3967	2.75687	-2.858	1.87258	25.29	5.41663			0.551939	1-Fold	Phy. Salt	WT			1.12195	1-Fold	Phy. Salt	WT			11.75	-29.8329	16.8222
	11.8333	-5.2251	0.999042	-6.9584	2.34068	-0.55	2.43123	0.952	1.77099	-1.1265	1.42017			11.8333	-6.8248	1.5087	-9.5492	1.2376	0.514	3.22884	-5.0867	1.53337	23.663	5.7235			0.561659	1-Fold	Phy. Salt	WT			1.07742	1-Fold	Phy. Salt	WT			11.8333	-42.0135	13.8438
	11.9167	-6.6487	1.00978	-10.259	2.31433	-3.753	2.10277	-0.2301	1.36144	-0.54	1.30528			11.9167	-6.0772	1.14661	-7.71	1.28235	-6.0364	1.7381	0.829	2.44259	19.675	6.33454			0.340778	1-Fold	Phy. Salt	WT			0.993976	1-Fold	Phy. Salt	WT			11.9167	-37.658	16.2776
	12	-6.8492	1.09181	-6.1828	2.00699	-4.1653	2.38414	-1.9707	1.14049	-1.2239	1.30838			12	-6.5903	1.12803	-6.3488	1.36866	-2.1187	2.28632	5.207	5.70783	23.016	6.48831			0.394598	1-Fold	Phy. Salt	WT			0.986667	1-Fold	Phy. Salt	WT			12	-29.5979	16.9799
	12.0833	-5.6209	1.11208	-6.571	2.20043	-4.7545	2.75198	-2.6465	1.44764	0.471	1.23251			12.0833	-8.0546	1.47106	-6.6808	1.98664	-2.2049	2.05027	2.326	4.77684	26.77	6.79705			0.551358	1-Fold	Phy. Salt	WT			0.96875	1-Fold	Phy. Salt	WT			12.0833	-29.2239	18.2156
	12.1667	-6.2991	0.989864	-5.4655	2.36351	-6.6739	1.78089	-0.9637	1.63413	-1.3436	1.3086			12.1667	-5.9955	1.59441	-9.1301	1.90506	-0.8269	3.71307	-2.5966	2.72783	20.736	4.49978			0.48763	1-Fold	Phy. Salt	WT			0.927083	1-Fold	Phy. Salt	WT			12.1667	-32.9456	16.9034
	12.25	-6.6708	1.12059	-7.2846	2.09361	-5.9399	1.99345	-0.5761	1.47338	-0.1101	1.67499			12.25	-7.6186	1.49052	-7.4157	1.34713	-3.5881	2.51215	-1.6435	1.54408	20.766	6.15618			0.564649	1-Fold	Phy. Salt	WT			0.86413	1-Fold	Phy. Salt	WT			12.25	-40.893	15.8664
	12.3333	-8.5352	0.974489	-6.0258	2.17771	-0.5155	2.05279	0.128	2.32412	-1.1208	1.27496			12.3333	-7.7468	1.36868	-7.7026	1.42927	-4.6521	2.81577	2.157	4.21857	25.228	6.48337			0.605536	1-Fold	Phy. Salt	WT			1.05755	1-Fold	Phy. Salt	WT			12.3333	-48.5791	14.6193
	12.4167	-7.8192	1.08146	-6.066	2.15466	-4.1834	2.78756	-0.0066	1.29728	-1.7668	1.21565			12.4167	-7.3312	1.27817	-8.6995	1.41651	-3.9448	1.85243	4.687	8.24566	13.158	4.89689			0.700213	1-Fold	Phy. Salt	WT			1	1-Fold	Phy. Salt	WT			12.4167	-26.9662	18.2793
	12.5	-5.7292	1.00896	-5.7702	1.9705	-0.9044	2.52302	0.724	2.36341	-1.103	1.17558			12.5	-6.7844	1.14107	-5.6971	1.58824	1.948	3.11271	-0.2783	1.28996	14.686	5.70613			0.438087	1-Fold	Phy. Salt	WT			1.08602	1-Fold	Phy. Salt	WT			12.5	-31.5936	16.2351
	12.5833	-4.0572	1.18369	-7.53	1.90239	-1.1626	3.4019	-0.3754	1.19224	-0.6753	1.30674			12.5833	-7.3517	1.34901	-7.457	1.77636	-3.8361	2.84087	3.235	3.43539	19.939	6.5674			0.626872	1-Fold	Phy. Salt	WT			1.01053	1-Fold	Phy. Salt	WT			12.5833	-36.4479	15.7431
	12.6667	-7.7317	1.10854	-4.2876	2.01261	-2.8892	1.59599	-0.0709	1.48455	-1.5107	1.35713			12.6667	-6.3281	1.11992	-8.8215	1.76704	-3.873	1.64484	3.487	4.46889	19.745	5.84254			0.143815	1-Fold	Phy. Salt	WT			1.275	1-Fold	Phy. Salt	WT			12.6667	-36.2379	16.724
	12.75	-8.047	0.998461	-4.8927	2.12745	-4.1161	1.81164	-0.7637	1.43094	0.483	0.981505			12.75	-5.9478	1.34352	-8.3723	1.32102	0.88	2.4685	0.997	4.04142	23.301	6.30044			0.394525	1-Fold	Phy. Salt	WT			0.95302	1-Fold	Phy. Salt	WT			12.75	-38.909	16.1283
	12.8333	-5.3447	0.947157	-4.8582	1.93355	-1.3214	2.14914	-0.8728	1.18223	-1.8137	1.13066			12.8333	-7.8719	1.17324	-4.7848	1.77622	-5.6084	1.60546	1.133	4.06154	19.799	5.16577			0.574905	1-Fold	Phy. Salt	WT			1.11656	1-Fold	Phy. Salt	WT			12.8333	-31.7481	17.1937
	12.9167	-7.803	1.15755	-8.6275	1.91503	-4.3813	2.11342	-0.3364	1.60629	-2.0397	1.17206			12.9167	-7.7168	1.23685	-7.5471	1.26155	-3.9919	2.18585	-1.3155	2.06261	19.147	5.33384			0.481093	1-Fold	Phy. Salt	WT			0.948148	1-Fold	Phy. Salt	WT			12.9167	-29.1631	17.735
	13	-6.9752	1.0109	-4.5899	2.04098	-4.1185	1.87168	-1.2213	1.26732	-2.4087	1.23256			13	-6.6773	1.26417	-5.8058	1.49702	-3.7901	1.99309	-2.1278	2.44779	16.161	5.7543			0.43104	1-Fold	Phy. Salt	WT			1.03704	1-Fold	Phy. Salt	WT			13	-36.0837	15.5743
	13.0833	-5.9053	1.16861	-7.3785	1.96113	-4.5929	1.99718	-0.6042	1.63267	-3.1699	1.43939			13.0833	-9.1949	1.19481	-6.2428	1.26173	-2.8142	2.9317	-2.6377	2.5046	18.359	5.31839			0.516944	1-Fold	Phy. Salt	WT			1.16822	1-Fold	Phy. Salt	WT			13.0833	-40.0548	14.9379
	13.1667	-6.3661	1.00526	-5.7642	2.04423	-3.2507	1.57367	-0.2264	1.28847	-1.0937	1.08292			13.1667	-7.8196	1.21486	-8.3585	1.19995	-3.1019	2.07341	-0.1344	2.83962	21.808	6.0534			0.222204	1-Fold	Phy. Salt	WT			0.913793	1-Fold	Phy. Salt	WT			13.1667	-27.8309	16.4703
	13.25	-6.7086	1.04934	-6.33	2.02915	-1.0828	1.46852	-0.8085	1.24786	-1.2322	1.26434			13.25	-6.3354	1.18743	-6.2687	1.63399	-4.0262	1.75899	0.748	2.70652	14.161	4.54153			0.365086	1-Fold	Phy. Salt	WT			1.00806	1-Fold	Phy. Salt	WT			13.25	-37.0375	17.3966
	13.3333	-6.2138	1.09837	-5.9404	2.1369	-4.4329	1.63761	-1.0506	1.30844	-2.42	1.16314			13.3333	-5.0978	1.21153	-7.7694	1.23811	-0.1425	2.96281	3.618	6.1562	19.715	6.40842			0.375317	1-Fold	Phy. Salt	WT			0.950355	1-Fold	Phy. Salt	WT			13.3333	-44.4466	14.817
	13.4167	-4.2533	1.02605	-3.7594	1.86599	-6.8859	1.56182	-1.1002	1.49159	0.064	1.55022			13.4167	-6.7261	1.2735	-7.2616	1.41827	-3.0922	1.76874	-2.2426	1.95662	18.013	7.13883			0.207397	1-Fold	Phy. Salt	WT			1.1913	1-Fold	Phy. Salt	WT			13.4167	-35.8778	15.7805
	13.5	-7.1221	1.01288	-6.7496	1.90483	-3.8703	1.49218	-1.3619	1.98943	-1.4652	1.28469			13.5	-5.5366	1.20251	-5.5842	1.10125	-3.16	2.00297	3.751	6.1122	13.258	4.99194			0.200004	1-Fold	Phy. Salt	WT			1.21769	1-Fold	Phy. Salt	WT			13.5	-48.5653	14.3585
	13.5833	-6.0233	1.01481	-4.7247	2.27102	-5.2975	1.37542	-0.0737	1.25922	-2.2294	1.49968			13.5833	-6.9911	1.18376	-5.256	1.30147	-1.8253	2.9111	-2.3313	1.73111	23.478	4.295			0.164874	1-Fold	Phy. Salt	WT			1.15698	1-Fold	Phy. Salt	WT			13.5833	-28.3532	17.2818
	13.6667	-5.8773	1.21649	-5.9465	1.81279	-5.1365	1.55286	-2.2779	1.2159	-1.5816	1.17838			13.6667	-6.6774	1.23293	-6.3364	1.17964	-3.9181	1.79804	-0.2932	4.6949	8.528	3.52203			0.429323	1-Fold	Phy. Salt	WT			1.08808	1-Fold	Phy. Salt	WT			13.6667	-32.2363	17.9646
	13.75	-4.8939	1.0537	-6.9225	2.04601	-6.8618	1.66867	-2.6352	1.31769	0.452	1.274			13.75	-7.533	1.2544	-5.9598	1.14228	-1.9483	2.73888	-6.588	3.63253	14.204	4.81011			0.23164	1-Fold	Phy. Salt	WT			1.06757	1-Fold	Phy. Salt	WT			13.75	-32.1492	16.459
	13.8333	-4.438	1.1762	-4.7109	1.78273	-4.8624	1.64355	-2.2056	1.08375	-1.2986	1.40078			13.8333	-6.6579	1.23612	-7.1627	1.3959	-0.1109	2.85527	2.48	7.14287	19.624	6.50245			0.384339	1-Fold	Phy. Salt	WT			1.02098	1-Fold	Phy. Salt	WT			13.8333	-30.7368	16.573
	13.9167	-7.1699	1.07415	-5.0623	1.95643	-1.8888	1.34243	-1.2043	1.32509	-3.2768	1.26401			13.9167	-5.1355	1.28434	-6.3942	1.27781	-0.4959	3.01793	-0.6049	2.01888	8.075	4.03949			0.411337	1-Fold	Phy. Salt	WT			0.813253	1-Fold	Phy. Salt	WT			13.9167	-18.6324	19.8414
	14	-7.175	1.0622	-8.0009	1.83702	-4.0537	1.39719	-1.3989	1.30532	-1.3715	1.27683			14	-6.6361	1.09203	-8.0223	1.24515	-3.0828	1.8009	-0.5824	1.75377	16.244	5.91901			0.254093	1-Fold	Phy. Salt	WT			1.1092	1-Fold	Phy. Salt	WT			14	-33.6101	15.8982
	14.0833	-8.4569	1.03608	-5.3154	1.97175	-3.8318	1.61137	-1.2386	1.41758	0.323	1.36529			14.0833	-7.2465	1.04739	-6.4895	1.26382	-1.5348	2.83029	-1.3894	2.11397	18.642	5.41083			0.38999	1-Fold	Phy. Salt	WT			1.23022	1-Fold	Phy. Salt	WT			14.0833	-38.6306	15.034
	14.1667	-5.9	0.931981	-4.6551	2.07656	-4.391	1.49365	-1.1179	1.50472	-1.8238	1.29691			14.1667	-6.3834	1.08664	-7.3955	1.26779	-2.0196	2.24752	0.593	2.37876	17.51	7.52899			0.506332	1-Fold	Phy. Salt	WT			1.06486	1-Fold	Phy. Salt	WT			14.1667	-46.3986	15.0942
	14.25	-6.8814	1.05928	-5.7189	2.14784	-3.4978	1.81193	-0.3306	2.05965	-0.0781	1.33464			14.25	-6.9926	1.04529	-8.1443	1.3498	-5.4731	1.84608	-4.5549	3.47806	10.589	4.09123			0.315064	1-Fold	Phy. Salt	WT			0.674074	1-Fold	Phy. Salt	WT			14.25	-34.4997	16.8778
	14.3333	-4.2853	0.961753	-8.3253	1.97954	-6.9033	1.83741	-1.6401	1.22424	-2.8324	0.964182			14.3333	-5.3799	1.1758	-7.9328	1.41201	-6.8454	1.35292	2.741	6.19842	14.099	5.71049			0.364156	1-Fold	Phy. Salt	WT			1.09735	1-Fold	Phy. Salt	WT			14.3333	-37.4971	17.273
	14.4167	-6.1623	1.00607	-6.3148	2.01659	-4.4467	1.43765	-0.0002	1.35689	-2.7334	1.29349			14.4167	-6.307	1.20883	-7.4181	1.27183	-3.9388	2.67039	-0.0941	4.01045	13.316	5.177			0.308363	1-Fold	Phy. Salt	WT			0.921951	1-Fold	Phy. Salt	WT			14.4167	-39.3422	14.9403
	14.5	-5.2934	1.01247	-7.424	1.95053	-3.7081	1.43937	-0.5987	1.14803	-0.6804	1.14893			14.5	-5.8356	1.00303	-7.2435	1.30357	-2.1507	2.2436	7.159	7.7054	13.435	6.09275			0.27109	1-Fold	Phy. Salt	WT			1.14035	1-Fold	Phy. Salt	WT			14.5	-48.3326	14.2458
	14.5833	-5.3964	1.13527	-6.4755	1.88206	-4.012	1.48965	-4.277	1.13974	-2.2294	1.16534			14.5833	-6.8795	1.2056	-7.1537	1.29334	-4.0229	1.57436	-0.4567	1.82977	15.506	5.86941			0.497038	1-Fold	Phy. Salt	WT			1.01863	1-Fold	Phy. Salt	WT			14.5833	-22.689	19.4388
	14.6667	-6.4266	0.836442	-8.1081	1.94992	-5.4277	1.39603	-1.3026	1.24762	-0.5612	1.2378			14.6667	-7.5668	0.950057	-5.7102	1.02344	-5.487	1.3307	-0.8969	3.55484	4.997	4.25249			0.250972	1-Fold	Phy. Salt	WT			1.19492	1-Fold	Phy. Salt	WT			14.6667	-41.0133	16.2547
	14.75	-4.1523	1.08864	-7.6014	1.80635	-7.1272	1.3365	-1.7356	1.19695	0.769	1.54523			14.75	-6.1109	1.10812	-9.1331	1.40929	-3.0767	2.79204	-2.334	1.43264	9.963	4.34203			0.335443	1-Fold	Phy. Salt	WT			1.14679	1-Fold	Phy. Salt	WT			14.75	-29.9523	17.6475
	14.8333	-5.5154	1.07288	-8.1156	1.92527	-6.5547	1.41318	-2.5997	1.11219	-1.1414	1.37998			14.8333	-6.6997	1.07702	-5.5703	1.07692	-6.2127	1.30361	-0.1804	4.06401	8.365	3.77293			0.414001	1-Fold	Phy. Salt	WT			0.867647	1-Fold	Phy. Salt	WT			14.8333	-33.2418	17.2365
	14.9167	-5.3595	0.809146	-9.1057	1.73096	-4.4055	1.41592	-2.8405	1.01227	-1.0326	1.46351			14.9167	-7.0468	1.04026	-6.1836	1.15581	-7.0636	1.20769	-2.0651	2.9844	8.833	3.39889			0.313801	1-Fold	Phy. Salt	WT			0.926606	1-Fold	Phy. Salt	WT			14.9167	-43.6961	14.8197
	15	-5.78	0.87518	-7.9454	1.90912	-4.3328	1.12585	-1.6392	1.23422	0.581	1.32447			15	-5.6048	1.26428	-7.174	1.0728	-6.7019	1.46264	5.271	7.08802	13.897	4.47093			0.666495	1-Fold	Phy. Salt	WT			1.06452	1-Fold	Phy. Salt	WT			15	-22.4471	20.0172
	15.0833	-7.3438	0.984415	-3.3666	1.92548	-3.8146	1.46957	-1.4095	1.22987	-0.4164	1.41099			15.0833	-7.5028	0.862802	-5.8404	0.986559	-4.8274	1.39829	0.514	3.39272	7.207	4.28215			0.376227	1-Fold	Phy. Salt	WT			1.02222	1-Fold	Phy. Salt	WT			15.0833	-37.5457	16.7963
	15.1667	-5.5836	1.18753	-4.3343	1.76708	-3.5057	1.44379	-1.8035	1.14715	-0.1779	1.65797			15.1667	-6.8059	0.965413	-5.9732	1.12181	-6.3177	1.54015	3.876	5.76282	5.212	3.45729			0.443997	1-Fold	Phy. Salt	WT			1.01935	1-Fold	Phy. Salt	WT			15.1667	-17.2057	19.1865
	15.25	-5.7558	1.01073	-8.0211	1.94362	-3.9707	1.61668	-2.284	1.13917	0.718	1.34747			15.25	-5.6729	1.13745	-7.2222	1.45155	-2.3751	1.41164	2.186	5.67764	10.35	6.36693			0.497294	1-Fold	Phy. Salt	WT			1.02094	1-Fold	Phy. Salt	WT			15.25	-46.1004	17.1865
	15.3333	-6.1308	1.03088	-5.964	1.9751	-3.0639	1.53591	-0.7405	1.29671	0.704	1.17897			15.3333	-6.0223	1.1817	-7.8903	1.24113	-4.2549	1.57071	4.383	6.67214	1.387	2.75698			0.509196	1-Fold	Phy. Salt	WT			1.07487	1-Fold	Phy. Salt	WT			15.3333	-28.0619	18.1363
	15.4167	-5.3518	0.895001	-7.971	1.86293	-4.696	1.53352	-0.7261	1.1522	-1.2611	1.41923			15.4167	-6.3796	0.929557	-6.595	1.23085	-4.4247	1.37348	-3.1175	1.31696	8.299	5.70651			0.345778	1-Fold	Phy. Salt	WT			1.23232	1-Fold	Phy. Salt	WT			15.4167	-48.3942	16.8245
	15.5	-6.0879	1.00378	-9.3119	1.71596	-2.4101	1.64371	-1.3963	1.16653	-2.3594	1.23929			15.5	-6.7487	1.13779	-6.1519	1.11313	-5.8757	1.39487	-4.9149	3.52734	15.678	5.33924			0.549432	1-Fold	Phy. Salt	WT			1	1-Fold	Phy. Salt	WT			15.5	-27.3999	17.5738
	15.5833	-6.5454	0.982541	-6.9302	1.83504	-2.8841	1.31596	-2.0106	1.05572	3.185	1.33689			15.5833	-6.314	1.01586	-5.47	1.03655	-2.6315	2.61017	-2.2495	1.95309	1.655	3.63467			0.630826	1-Fold	Phy. Salt	WT			0.924528	1-Fold	Phy. Salt	WT			15.5833	-28.3972	18.8139
	15.6667	-6.2403	0.940728	-6.8787	1.63249	-3.007	1.24445	-2.3937	1.13367	-4.5442	1.28257			15.6667	-7.8141	1.161	-5.5415	1.0574	-2.3533	2.71461	-8.2971	3.54866	7.292	3.75724			0.422389	1-Fold	Phy. Salt	WT			0.962617	1-Fold	Phy. Salt	WT			15.6667	-44.0114	14.3422
	15.75	-5.1346	0.945387	-6.7883	1.90788	-5.4966	1.25096	-1.8238	1.21633	-2.3252	1.27891			15.75	-6.8607	1.2398	-4.8847	1.2043	-4.9842	2.1805	3.413	6.41344	0.2	2.50622			0.390272	1-Fold	Phy. Salt	WT			0.989583	1-Fold	Phy. Salt	WT			15.75	-35.5036	15.8688
	15.8333	-4.7323	1.06354	-7.5332	1.973	-3.912	1.51747	-1.8462	1.1327	-0.5141	1.21455			15.8333	-5.8584	1.03212	-6.6365	1.12861	-4.2925	1.27755	-3.8871	1.61312	7.952	4.74908			0.0832031	1-Fold	Phy. Salt	WT			0.99375	1-Fold	Phy. Salt	WT			15.8333	-31.4131	16.9494
	15.9167	-3.3866	1.06038	-9.2806	1.54497	0.322	1.77116	-2.4641	1.18987	-0.0038	1.14741			15.9167	-5.4519	1.11727	-5.4915	1.16702	-6.07	1.11128	-5.0958	3.55354	9.069	2.96864			0.377937	1-Fold	Phy. Salt	WT			1.02128	1-Fold	Phy. Salt	WT			15.9167	-36.6325	16.2866
	16	-4.4878	1.01726	-8.1506	1.78147	-3.9205	1.5632	-3.1756	1.16831	-0.1629	1.34067			16	-6.1783	1.13862	-3.553	1.02196	-5.3211	1.31174	-5.6948	3.49552	2.699	2.39515			0.391227	1-Fold	Phy. Salt	WT			1.12879	1-Fold	Phy. Salt	WT			16	-34.5792	16.5474
	16.0833	-5.5878	1.0035	-6.5615	1.73407	-5.8351	1.46506	-1.9916	1.13062	-1.7329	1.25881			16.0833	-6.7605	1.00474	-7.0318	1.11655	-4.0772	1.27246	-1.9841	2.25569	4.55	2.85883			0.396673	1-Fold	Phy. Salt	WT			1.00538	1-Fold	Phy. Salt	WT			16.0833	-27.3516	17.123
	16.1667	-4.9992	0.985193	-6.0764	1.6919	-4.1285	1.95432	-2.4664	1.21676	0.876	1.42972			16.1667	-5.5944	1.09412	-6.4176	1.07489	-4.2393	1.24301	-2.8345	1.72459	1.631	3.3793			0.577204	1-Fold	Phy. Salt	WT			1.06918	1-Fold	Phy. Salt	WT			16.1667	-30.2008	16.562
	16.25	-3.9098	1.01597	-6.9421	1.64667	-5.2	1.28195	-1.3596	1.09074	-0.7055	1.4209			16.25	-4.7824	1.23641	-6.3999	1.16636	-4.5417	1.37068	-4.3908	2.70185	3.611	4.20853			0.339841	1-Fold	Phy. Salt	WT			1.04734	1-Fold	Phy. Salt	WT			16.25	-31.067	18.6615
	16.3333	-5.3926	0.932935	-6.5244	1.65342	-3.4268	1.29132	-1.6149	1.15201	-0.6232	1.17348			16.3333	-7.9587	0.905548	-6.3853	1.12849	-1.7559	1.7663	4.775	7.36031	9.823	4.86558			0.438119	1-Fold	Phy. Salt	WT			1.14729	1-Fold	Phy. Salt	WT			16.3333	-32.4212	16.7133
	16.4167	-4.8619	1.0003	-4.5378	1.6192	-1.3	1.46195	-1.5186	1.04348	-0.5096	1.34487			16.4167	-6.8297	0.929746	-4.4727	1.2454	-6.9997	1.69439	-1.7537	2.90626	7.592	3.98724			0.40348	1-Fold	Phy. Salt	WT			0.928571	1-Fold	Phy. Salt	WT			16.4167	-37.4981	15.0696
	16.5	-5.0459	1.0557	-6.9788	1.4656	-5.4729	1.43036	-2.2313	1.21216	-0.4691	1.19159			16.5	-4.515	1.15789	-6.3693	1.21769	-3.5558	2.66514	3.044	6.90325	2.799	2.6607			0.369774	1-Fold	Phy. Salt	WT			1.0613	1-Fold	Phy. Salt	WT			16.5	-25.6948	17.4888
	16.5833	-3.2832	0.879602	-3.8459	1.43949	-2.954	1.3096	-1.4938	1.13119	-0.7844	1.17833			16.5833	-5.5546	1.20842	-5.9327	1.05075	-3.8986	1.50467	-7.0311	3.52798	0.872	2.60774			1.29087	4-Fold	Phy. Salt	WT			1.11594	1-Fold	Phy. Salt	WT			16.5833	-36.4883	15.529
	16.6667	-4.0005	0.962381	-6.6868	1.50774	-4.9079	1.66189	-0.8412	0.968815	2.049	1.32855			16.6667	-5.6287	0.902202	-4.974	1.27826	-4.0169	1.61821	-3.2395	1.47381	4.102	3.09296			1.16623	4-Fold	Phy. Salt	WT			1.05691	1-Fold	Phy. Salt	WT			16.6667	-32.868	16.3988
	16.75	-4.0376	0.881693	-3.5815	1.65285	-2.7843	2.21858	1.561	1.4395	-0.8503	1.27963			16.75	-4.6772	1.02851	-3.6799	1.07181	-2.7105	1.57832	-1.8536	2.44165	10.569	4.81529			1.38754	4-Fold	Phy. Salt	WT			1.07071	1-Fold	Phy. Salt	WT			16.75	-27.2725	16.9115
	16.8333	-3.8256	1.00607	-5.955	1.67489	-5.145	1.69978	-0.6645	1.2216	0.751	1.23397			16.8333	-5.9872	1.02622	-5.9739	1.20616	-2.9957	1.34957	2.289	4.04199	5.966	3.53959			1.3669	4-Fold	Phy. Salt	WT			1.08025	1-Fold	Phy. Salt	WT			16.8333	-83.0647	9.30797
	16.9167	-2.8148	1.11588	-4.4466	1.88891	-5.1107	1.58205	-1.2852	1.12031	-0.3715	1.41142			16.9167	-5.7243	1.10428	-6.614	1.10402	-5.2272	1.17455	0.69	4.46801	2.198	3.53775			1.50429	4-Fold	Phy. Salt	WT			0.862275	1-Fold	Phy. Salt	WT			16.9167	13.617	5.73143
	17	-2.9348	1.03809	-5.3141	1.69049	-4.7841	1.25998	-1.5636	1.13439	0.873	1.24704			17	-3.6811	1.03983	-6.0159	1.13416	-5.9619	1.12377	-0.5579	1.67973	5.241	3.58133			0.983313	4-Fold	Phy. Salt	WT			0.904523	1-Fold	Phy. Salt	WT			17	6.232	7.69442
	17.0833	-4.5779	0.979598	-8.2973	1.70736	-3.9277	1.28291	-1.7023	0.976158	1.018	1.2738			17.0833	-7.0218	0.85054	-6.3862	1.21418	-4.8384	1.14667	-0.9809	2.12424	12.503	4.90821			1.36118	4-Fold	Phy. Salt	WT			1.14045	1-Fold	Phy. Salt	WT			17.0833	22.796	7.8539
	17.1667	-2.5964	0.931118	-4.849	1.59191	-4.5917	1.2675	-1.8098	1.09732	-2.199	1.06756			17.1667	-6.4886	0.941259	-4.5182	1.11986	-6.1907	0.96422	2.467	6.97234	-1.4352	2.38608			1.30374	4-Fold	Phy. Salt	WT			0.975248	1-Fold	Phy. Salt	WT			17.1667	5.651	4.45748
	17.25	-4.9166	0.872725	-5.9318	1.43428	-2.5156	1.18039	-1.3354	1.10705	1.409	1.44488			17.25	-5.0053	1.16759	-4.0192	1.18105	-3.3268	1.51046	-3.1635	2.10804	2.238	2.86188			1.26821	4-Fold	Phy. Salt	WT			1.06	1-Fold	Phy. Salt	WT			17.25	12.86	11.0197
	17.3333	-4.5368	1.0344	-5.2199	1.61295	-3.1105	1.03251	-2.0219	1.02564	0.574	1.42203			17.3333	-5.7788	0.927316	-5.2804	0.978435	-4.6725	1.21734	6.54	7.71374	4.631	2.66994			1.18775	4-Fold	Phy. Salt	WT			1.1745	1-Fold	Phy. Salt	WT			17.3333	12.239	9.02356
	17.4167	-2.9883	0.916817	-4.7192	1.62891	-5.734	1.28296	-1.7146	1.13012	-0.2319	1.21714			17.4167	-5.5286	0.998166	-5.2853	1.00363	-3.8973	1.29055	0.868	4.20258	2.06	3.22038			1.31308	4-Fold	Phy. Salt	WT			1	1-Fold	Phy. Salt	WT			17.4167	13.987	5.99394
	17.5	-4.3379	0.942873	-5.6222	1.36407	-3.2082	1.33973	-0.8476	1.04198	0.339	1.19897			17.5	-4.4308	1.02605	-5.3335	1.30904	-4.1772	1.20902	4.488	5.07981	3.528	2.20623			1.43382	4-Fold	Phy. Salt	WT			1.11111	1-Fold	Phy. Salt	WT			17.5	8.505	11.4894
	17.5833	-5.2002	0.944468	-6.5396	1.30093	-3.516	1.34631	-0.8403	1.12558	0.504	1.29184			17.5833	-4.4369	0.99267	-5.1954	1.04125	-3.2708	1.47635	1.189	3.46902	1.942	1.99776			1.14207	4-Fold	Phy. Salt	WT			1.08602	1-Fold	Phy. Salt	WT			17.5833	19.249	7.39973
	17.6667	-4.3684	0.957524	-4.3748	1.38331	-1.0645	1.4308	-1.2642	1.14302	0.564	1.21888			17.6667	-5.6342	1.00096	-5.8504	1.16159	-5.1171	1.35427	5.312	8.30415	5.711	3.18331			1.38861	4-Fold	Phy. Salt	WT			0.941748	1-Fold	Phy. Salt	WT			17.6667	16.789	8.64134
	17.75	-5.1669	0.910039	-6.3058	1.28849	-4.0147	1.12703	-1.8072	1.04632	-1.6602	1.10325			17.75	-5.7058	1.01144	-5.5783	1.21052	-3.9535	1.31897	4.183	7.96119	3.041	3.39973			1.26501	4-Fold	Phy. Salt	WT			0.818182	1-Fold	Phy. Salt	WT			17.75	2.286	7.9366
	17.8333	-4.3966	0.856722	-6.201	1.3476	-5.114	1.39379	-0.3824	1.16236	1.313	1.18251			17.8333	-4.3101	0.983522	-3.5426	1.0554	-3.9693	1.15066	-0.1691	4.0154	0.816	2.09336			1.26314	4-Fold	Phy. Salt	WT			1.00909	1-Fold	Phy. Salt	WT			17.8333	12.159	6.41415
	17.9167	-3.5083	0.962569	-5.4114	1.45835	-3.2593	1.01828	-1.23	1.16939	0.128	1.20309			17.9167	-4.502	1.16431	-5.0072	0.981882	-4.4072	1.17831	4.362	7.62578	1.42	3.05815			1.12279	4-Fold	Phy. Salt	WT			1.01604	1-Fold	Phy. Salt	WT			17.9167	6.022	7.07132
	18	-4.0522	0.912182	-5.1122	1.34485	-4.4846	1.29208	-0.9121	1.19971	0.269	1.10926			18	-4.837	0.763883	-3.4477	1.13059	-3.7672	1.05644	10.62	10.0552	-0.1756	1.87358			1.14978	4-Fold	Phy. Salt	WT			1.02907	1-Fold	Phy. Salt	WT			18	11.929	8.31211
	18.0833	-2.8505	0.798421	-4.2886	1.37923	-4.3714	1.63708	-1.898	1.05992	-0.5383	1.09741			18.0833	-3.9847	1.19142	-3.5861	1.21631	-1.5908	1.27706	-3.909	1.45731	-2.7904	2.34898			1.30232	4-Fold	Phy. Salt	WT			1.08594	1-Fold	Phy. Salt	WT			18.0833	19.695	11.2595
	18.1667	-2.9054	1.07883	-2.2073	1.19334	-3.6197	1.21296	-1.1743	1.17995	0.736	1.28027			18.1667	-5.7302	0.957513	-5.9079	1.19646	-4.2633	1.07274	-0.8114	2.04563	10.459	5.05584			1.39693	4-Fold	Phy. Salt	WT			1.03106	1-Fold	Phy. Salt	WT			18.1667	11.956	4.96831
	18.25	-4.5682	0.956542	-3.3043	1.18458	-4.2914	1.1268	0.093	1.22709	0.014	1.13678			18.25	-3.8444	1.17176	-4.7404	1.0273	-5.3552	0.968609	-2.4221	1.79771	2.046	2.89481			1.33437	4-Fold	Phy. Salt	WT			0.898305	1-Fold	Phy. Salt	WT			18.25	1.928	6.1832
	18.3333	-3.1182	0.972659	-5.0758	1.23407	-4.0426	1.36165	-2.0077	1.05882	-0.1233	1.37975			18.3333	-4.9797	0.923563	-4.759	1.07665	-4.5151	1.25197	-2.2932	2.49932	3.717	3.6963			1.35059	4-Fold	Phy. Salt	WT			0.955975	1-Fold	Phy. Salt	WT			18.3333	1.581	7.2185
	18.4167	-5.8013	0.868454	-1.6576	1.21073	-4.6636	1.24977	-1.9115	0.950716	0.427	1.35347			18.4167	-5.167	1.14904	-5.0604	1.09478	-2.6342	1.27222	3.163	3.82161	6.773	3.99533			1.41475	4-Fold	Phy. Salt	WT			0.862745	1-Fold	Phy. Salt	WT			18.4167	15.059	10.182
	18.5	-3.4625	1.06179	-5.7716	1.04664	-2.7234	1.29465	-2.1677	0.968296	0.481	1.19233			18.5	-5.8115	0.947718	-4.0697	1.06329	-2.9165	1.13228	0.358	3.42683	8.231	4.36283			1.23389	4-Fold	Phy. Salt	WT			0.944099	1-Fold	Phy. Salt	WT			18.5	2.061	8.04715
	18.5833	-3.6112	0.86855	-4.3888	1.15839	-2.3699	1.55877	0.229	1.15043	0.906	1.24716			18.5833	-4.845	0.95152	-3.1615	1.0415	-2.0799	1.46335	7.015	7.8152	2.046	2.77923			1.26669	4-Fold	Phy. Salt	WT			0.72043	1-Fold	Phy. Salt	WT			18.5833	3.712	6.22787
	18.6667	-3.4773	0.998111	-2.7931	1.23496	-5.1334	1.21025	-1.0321	0.989424	0.032	1.17932			18.6667	-3.7952	1.18812	-3.6941	1.00741	-3.3366	1.05168	8.158	7.79023	4.102	2.76799			1.35269	4-Fold	Phy. Salt	WT			0.937008	1-Fold	Phy. Salt	WT			18.6667	-7.7539	5.1992
	18.75	-3.4656	0.990151	-1.7279	1.07	-3.5133	1.34441	-2.4735	0.966344	0.007	1.21872			18.75	-5.9169	1.00831	-2.1705	1.02665	-4.4523	1.04673	6.725	7.86357	0.71	2.50851			1.15597	4-Fold	Phy. Salt	WT			1.00617	1-Fold	Phy. Salt	WT			18.75	33.449	13.679
	18.8333	-2.5142	0.906795	-4.6509	1.10826	-3.0517	1.13149	-2.2828	1.02663	-1.3686	1.10957			18.8333	-4.3631	1.00555	-2.291	0.969081	-1.6243	1.48342	0.13	2.31453	0.623	1.95614			1.28904	4-Fold	Phy. Salt	WT			1.08442	1-Fold	Phy. Salt	WT			18.8333	-3.6852	7.10573
	18.9167	-3.317	0.98148	-3.0782	1.14643	-3.53	1.34533	-0.4751	0.999861	0.882	1.12941			18.9167	-6.1188	1.02153	-3.5175	1.12138	-4.4767	0.895746	-2.8516	1.51288	1.241	2.571			1.59326	4-Fold	Phy. Salt	WT			1.08276	1-Fold	Phy. Salt	WT			18.9167	15.198	7.0647
	19	-4.3887	1.03012	-3.4548	1.13832	-4.3194	1.2866	-2.1202	0.991699	1.483	1.17336			19	-5.2351	0.912088	-2.6949	0.892878	-5.2079	1.03803	9.057	7.809	4.066	1.9958			1.21642	4-Fold	Phy. Salt	WT			0.972789	1-Fold	Phy. Salt	WT			19	0.521	6.18104
	19.0833	-3.7196	0.935685	-3.3983	0.979099	-4.5791	1.49412	-0.8329	0.955297	0.064	1.3338			19.0833	-6.1894	0.951108	-3.5978	0.852969	-2.2021	2.64415	5.999	7.74993	0.066	2.36484			1.25467	4-Fold	Phy. Salt	WT			1.0262	1-Fold	Phy. Salt	WT			19.0833	8.578	5.0631
	19.1667	-2.7254	1.09195	-2.4553	1.19839	-3.1261	1.24315	0.249	1.20552	1.283	1.15112			19.1667	-5.2115	1.04953	-5.6246	1.0462	-3.3615	1.21673	1.14	5.98303	-0.7512	2.99914			1.33987	4-Fold	Phy. Salt	WT			0.972527	1-Fold	Phy. Salt	WT			19.1667	20.927	10.9875
	19.25	-3.0856	0.839436	-3.5454	1.28186	-2.9963	1.29426	-1.473	1.19033	-2.8033	1.11824			19.25	-3.9016	1.12998	-4.9402	1.042	-4.1608	1.115	4.598	7.61164	1.671	1.84394			1.06588	4-Fold	Phy. Salt	WT			1.16346	1-Fold	Phy. Salt	WT			19.25	7.282	8.0372
	19.3333	-3.7587	0.887565	-2.9909	1.20704	-4.1823	1.24038	-0.9219	1.07047	0.596	1.09023			19.3333	-5.1737	0.758091	-2.0718	0.932871	-3.3278	1.29412	-1.3398	1.08735	5.607	4.2158			1.16379	4-Fold	Phy. Salt	WT			1.02395	1-Fold	Phy. Salt	WT			19.3333	6.013	5.53776
	19.4167	-3.8102	0.907119	-4.3583	1.08942	-2.9633	1.19005	-2.0874	0.985348	-0.7007	1.15571			19.4167	-4.2631	0.982602	-5.5201	1.0651	-3.2824	1.06274	-2.3001	1.09073	1.147	2.72545			1.10052	4-Fold	Phy. Salt	WT			1.2907	4-Fold	Phy. Salt	WT			19.4167	15.28	5.64536
	19.5	-1.9964	0.97014	-4.9089	1.3395	-2.8446	1.30808	-0.8525	1.1194	-0.0626	1.29101			19.5	-4.1884	0.905989	-3.4238	1.01413	-3.8167	1.2142	-2.2905	1.06913	3.166	2.45758			1.50758	4-Fold	Phy. Salt	WT			1.14103	4-Fold	Phy. Salt	WT			19.5	6.809	5.88983
	19.5833	-2.825	1.01167	-4.1219	1.16958	-4.3242	1.24616	-1.0589	1.22983	-0.474	1.3943			19.5833	-4.7397	1.14068	-3.2575	1.03587	-4.9359	1.00138	-1.8913	1.09783	1.566	2.46021			1.18142	4-Fold	Phy. Salt	WT			1.08247	4-Fold	Phy. Salt	WT			19.5833	3.334	4.59437
	19.6667	-2.5427	0.944153	-3.5851	1.19138	-1.7285	1.16913	-0.9903	1.05066	1.188	1.34097			19.6667	-3.9259	1.23322	-4.75	0.846625	-1.6724	1.18381	-2.7795	1.39537	2.193	2.02086			1.48597	4-Fold	Phy. Salt	WT			1.1	4-Fold	Phy. Salt	WT			19.6667	1.288	6.25882
	19.75	-3.4998	0.917081	-3.9866	1.11474	-3.4563	1.33439	-0.5469	1.06534	0.775	1.15784			19.75	-3.3803	0.966485	-1.6295	1.07858	-3.2355	1.01138	-2.7234	1.19664	-1.8511	3.30929			1.21404	4-Fold	Phy. Salt	WT			1.28302	4-Fold	Phy. Salt	WT			19.75	7.518	3.74378
	19.8333	-3.1314	0.952187	-5.3273	1.12779	-3.5208	1.35906	-0.8023	1.09459	1.137	1.07591			19.8333	-5.7802	0.975933	-3.6572	1.05511	0.429	2.61583	-0.3254	0.930323	-3.1061	1.71861			1.20913	4-Fold	Phy. Salt	WT			0.960674	4-Fold	Phy. Salt	WT			19.8333	12.481	7.17092
	19.9167	-3.9277	0.993056	-2.3799	1.44223	-3.3347	1.33609	-0.1671	1.11489	0.073	1.23555			19.9167	-4.7799	1.05594	-2.7384	1.01834	-4.2261	0.876252	-2.1581	1.53944	-1.9709	1.58966			1.29424	4-Fold	Phy. Salt	WT			1.0375	4-Fold	Phy. Salt	WT			19.9167	4.981	8.1907
	20	-2.4552	0.993288	-4.2179	1.15189	-3.2927	1.24238	-0.7389	1.14106	-1.3986	1.17768			20	-3.9456	1.07502	-2.5877	1.07281	-3.2221	1.10237	-2.3043	1.0348	1.319	3.57362			1.19311	4-Fold	Phy. Salt	WT			1.38	4-Fold	Phy. Salt	WT			20	11.006	7.88085
	20.0833	-1.8586	0.992556	-3.4266	1.13772	-1.9078	1.22868	-1.4218	1.01133	1.317	1.25926			20.0833	-3.9511	1.19703	-3.2211	1.13909	-4.5276	1.02691	1.569	4.30629	-0.4051	3.38222			1.06102	4-Fold	Phy. Salt	WT			1.12207	4-Fold	Phy. Salt	WT			20.0833	5.85	4.61093
	20.1667	-2.7563	0.927553	-2.0366	1.08162	-2.7726	1.1141	0.254	1.04822	0.152	1.5254			20.1667	-3.7486	1.19539	-2.029	1.00486	-3.4279	0.981274	-2.199	1.09871	-1.8136	1.79344			1.38492	4-Fold	Phy. Salt	WT			0.811111	4-Fold	Phy. Salt	WT			20.1667	10.095	7.09121
	20.25	-3.6522	0.897819	-2.2434	1.13241	-4.9038	1.1282	-1.0566	1.10651	0.636	1.20056			20.25	-5.8001	0.947545	-4.3801	1.09399	-3.3358	1.0879	-2.269	1.0699	-1.3333	2.20627			1.29548	4-Fold	Phy. Salt	WT			0.970238	4-Fold	Phy. Salt	WT			20.25	4.015	5.36155
	20.3333	-3.0561	0.893205	-2.0713	1.0171	-5.6782	1.13421	-1.3223	1.03613	-0.9178	0.973854			20.3333	-2.4475	1.1337	-3.2753	0.973323	-3.7746	1.09095	-0.3841	1.96572	-2.8533	1.7092			1.50178	4-Fold	Phy. Salt	WT			1.1134	4-Fold	Phy. Salt	WT			20.3333	-0.5264	5.57385
	20.4167	-2.0738	0.867406	-0.8557	1.04183	-1.8901	1.16435	-0.4101	1.0838	1.052	1.33112			20.4167	-4.7125	0.991725	-3.9078	1.31077	-4.5902	0.992884	-2.179	1.86781	-1.2077	1.97627			0.996474	4-Fold	Phy. Salt	WT			1.07527	4-Fold	Phy. Salt	WT			20.4167	1.1	4.9906
	20.5	-4.4771	0.928532	-1.3042	1.07766	-2.8106	1.26997	-1.5891	0.910199	0.437	1.16199			20.5	-3.088	0.993283	-2.8362	0.889267	-3.7144	1.00381	-1.0988	1.29176	0.93	2.62843			1.28899	4-Fold	Phy. Salt	WT			0.988889	4-Fold	Phy. Salt	WT			20.5	1.287	5.66991
	20.5833	-2.9987	0.968949	-1.6108	1.25494	-3.783	1.08693	0.177	0.968186	-0.1967	1.22447			20.5833	-5.0863	0.955384	-2.1588	1.08906	-3.9233	1.08427	0.954	1.72818	-0.5267	2.53938			1.71957	4-Fold	Phy. Salt	WT			1.05093	4-Fold	Phy. Salt	WT			20.5833	5.655	4.74954
	20.6667	-4.0165	1.0889	-1.2165	1.07013	-5.6831	1.20364	-0.2446	1.06719	0.969	1.1305			20.6667	-3.9908	1.03601	-2.8514	0.93029	-0.7282	1.28649	-0.8875	1.18728	-1.6512	2.03598			1.34218	4-Fold	Phy. Salt	WT			1.18321	4-Fold	Phy. Salt	WT			20.6667	4.783	4.0193
	20.75	-3.1872	1.03986	-0.9398	1.05097	-3.5711	1.28225	-0.5695	1.06502	-0.0313	1.07245			20.75	-6.5454	0.966574	-3.3516	0.923327	-2.5424	1.11107	0.61	1.41655	0.489	1.85172			0.794207	4-Fold	Phy. Salt	WT			1.12613	4-Fold	Phy. Salt	WT			20.75	-4.8546	5.17466
	20.8333	-3.0375	0.855946	-2.5059	0.92639	-3.4532	1.2521	-1.0668	0.98764	1.349	1.43711			20.8333	-3.6439	0.874564	-1.8266	0.961596	-3.8152	0.940588	-1.4301	1.18194	1.205	2.06564			0.976517	4-Fold	Phy. Salt	WT			1.05495	4-Fold	Phy. Salt	WT			20.8333	10.196	4.37635
	20.9167	-1.9787	1.04515	-1.6898	0.971296	-1.8358	1.14768	-0.3433	1.01456	-0.4795	1.18235			20.9167	-2.6563	1.05125	-3.0358	0.949321	-3.4495	1.00226	-1.6062	1.39065	-4.06	1.54181			1.27431	4-Fold	Phy. Salt	WT			1.10667	4-Fold	Phy. Salt	WT			20.9167	-0.2498	3.62698
	21	-2.9699	1.05942	-0.088	1.04105	-2.5905	1.14737	-1.2073	0.986737	-1.5382	1.38673			21	-2.7451	0.852651	-2.7759	1.14306	-3.7828	0.923191	-1.4907	1.60741	0.911	1.6012			1.24537	4-Fold	Phy. Salt	WT			1.12143	4-Fold	Phy. Salt	WT			21	0.046	3.75803
	21.0833	-2.5597	0.90776	-2.444	1.03599	-3.9396	0.992057	-0.438	1.04386	2.823	1.38306			21.0833	-4.0763	0.996566	-3.0365	1.03559	-3.9003	0.795519	-4.125	1.51361	-3.1979	1.71473			1.1744	4-Fold	Phy. Salt	WT			1.15385	4-Fold	Phy. Salt	WT			21.0833	10.144	8.09788
	21.1667	-1.5055	1.03108	-1.9708	0.987324	-3.4157	1.0501	-3.2887	0.996372	1.596	1.21625			21.1667	-4.7237	0.918899	-1.5072	1.12926	-3.2931	1.11966	-2.1875	1.27779	2.551	2.43217			1.24354	4-Fold	Phy. Salt	WT			1.19444	4-Fold	Phy. Salt	WT			21.1667	3.076	4.31095
	21.25	-2.0592	0.861323	-2.6584	1.11521	-4.0743	1.21055	-0.7741	1.04183	-0.7137	1.08292			21.25	-3.8453	0.907586	-3.0283	0.876817	-3.2396	0.880284	-3.9054	1.13784	0.991	2.25723			3.92007	10-Fold	Phy. Salt	WT			1.17241	4-Fold	Phy. Salt	WT			21.25	5.821	5.28697
	21.3333	-3.2973	0.961712	-2.5414	0.953406	-3.7632	0.895391	-0.3686	1.04452	-0.932	1.12671			21.3333	-4.8598	0.92406	-2.1302	1.06026	-2.5946	1.08852	-1.2535	1.42086	-0.5535	1.77753			3.57353	10-Fold	Phy. Salt	WT			1.25352	4-Fold	Phy. Salt	WT			21.3333	7.816	6.51138
	21.4167	-4.9635	1.06379	-1.5974	0.976286	-2.7792	1.356	0.07	1.16225	-0.3124	1.22356			21.4167	-3.0171	0.912653	-2.0069	0.967748	-1.7726	1.13276	-3.3726	1.44506	1.673	2.82493			3.71877	10-Fold	Phy. Salt	WT			1.2029	4-Fold	Phy. Salt	WT			21.4167	11.802	9.01431
	21.5	-3.9595	0.890222	-2.2395	0.879827	-3.6782	1.07014	-0.5663	1.01493	2.445	1.20814			21.5	-3.3527	1.00837	-3.0594	0.933988	-3.4141	0.873338	-1.158	1.41831	0.432	1.41893			3.62225	10-Fold	Phy. Salt	WT			1.2459	4-Fold	Phy. Salt	WT			21.5	9.448	4.85799
	21.5833	-2.1437	0.924399	-1.8285	1.1368	-4.4248	1.1673	0.444	1.01279	2.003	1.30112			21.5833	-2.7075	0.911956	-3.2603	1.00955	-5.3149	0.950677	-2.4852	1.10701	-0.6268	1.67803			3.57707	10-Fold	Phy. Salt	WT			1.17647	4-Fold	Phy. Salt	WT			21.5833	7.096	4.37704
	21.6667	-3.047	1.07676	-0.687	1.02655	-3.4457	1.139	-0.3487	1.0358	1.634	1.49621			21.6667	-2.7814	1.02535	-2.8291	1.20181	-0.465	1.22909	-0.7207	1.30199	-4.6702	1.39808			3.96617	10-Fold	Phy. Salt	WT			1.13768	4-Fold	Phy. Salt	WT			21.6667	0.861	3.93372
	21.75	-2.1789	0.991449	-1.2082	1.05169	-2.3527	1.1197	-0.8727	1.06848	1.938	1.1751			21.75	-2.9419	0.846118	-3.5556	1.2979	-2.7065	0.986185	-2.0033	2.0548	0.425	2.11166			3.64939	10-Fold	Phy. Salt	WT			1.11321	4-Fold	Phy. Salt	WT			21.75	2.002	3.85836
	21.8333	-1.9067	0.927526	-0.8826	0.990176	-1.6937	1.20707	0.383	1.14519	2.404	1.38938			21.8333	-2.0546	0.911276	-1.2507	1.11163	-3.3394	1.06021	-1.5579	1.27696	2.847	2.87041			3.83142	10-Fold	Phy. Salt	WT			1.20339	4-Fold	Phy. Salt	WT			21.8333	4.154	5.01995
	21.9167	-2.0193	0.925956	-2.0835	0.93474	-0.6848	1.27789	-0.8515	1.07307	-0.2803	0.945715			21.9167	-4.3731	1.01103	-1.539	0.976706	-3.4414	0.865794	1.247	2.14631	0.347	1.71911			4.17544	10-Fold	Phy. Salt	WT			1.23158	4-Fold	Phy. Salt	WT			21.9167	5.758	6.6198
	22	-2.8241	1.00884	-3.1108	1.10747	-0.4955	1.52568	-0.3165	1.10725	2.183	1.4224			22	-4.5995	1.01717	-3.3333	1.13968	-3.449	0.929177	-1.5173	1.22023	-0.9779	1.71289			3.61949	10-Fold	Phy. Salt	WT			1.04098	4-Fold	Phy. Salt	WT			22	-1.7423	3.05443
	22.0833	-3.0128	0.901042	-1.9911	1.10058	-3.0356	1.09854	-0.1561	1.05632	3.081	1.37731			22.0833	-4.7066	0.901327	-2.3451	1.02468	-2.0632	1.06371	0.744	2.46973	-1.6848	1.93892			3.90117	10-Fold	Phy. Salt	WT			1.39437	4-Fold	Phy. Salt	WT			22.0833	-2.0702	3.02879
	22.1667	-3.0835	1.07641	-1.4951	0.961949	-1.5146	1.43388	0.342	1.10717	1.688	1.14345			22.1667	-3.6315	0.959218	-1.1089	1.06545	-3.1555	0.878789	-1.8531	0.908085	-2.4763	1.36731			3.71741	10-Fold	Phy. Salt	WT			1.12903	4-Fold	Phy. Salt	WT			22.1667	-0.7152	3.51341
	22.25	-2.2068	0.929922	-1.6956	1.06005	-4.8211	1.35947	-1.5646	0.971773	0.85	1.24917			22.25	-4.532	0.916733	-0.6822	1.10945	-2.2389	0.896003	-1.6582	1.59806	-2.0732	1.67868			3.99988	10-Fold	Phy. Salt	WT			0.995283	4-Fold	Phy. Salt	WT			22.25	5.065	3.24206
	22.3333	-2.1948	0.911496	-2.0177	0.909519	-2.1344	1.27582	-1.2141	0.979786	1.672	1.21371			22.3333	-4.2769	0.912042	-0.6587	0.863718	-3.2903	1.0236	-2.3265	1.27393	1.559	1.51354			3.26195	10-Fold	Phy. Salt	WT			1.13043	4-Fold	Phy. Salt	WT			22.3333	2.643	3.75217
	22.4167	-1.1242	0.979111	-1.5436	1.04731	-4.4387	1.16454	-0.906	0.887246	1.3	1.20024			22.4167	-2.8764	0.942264	-2.3484	0.969273	-1.5531	1.06658	-1.259	1.29606	0.557	1.9819			3.34911	10-Fold	Phy. Salt	WT			0.893204	4-Fold	Phy. Salt	WT			22.4167	5.77	4.28417
	22.5	-2.8855	1.00301	-1.7195	0.916541	-3.6818	1.03194	-1.0306	0.910877	1.749	1.13634			22.5	-2.9605	1.0115	-1.4932	0.957689	-0.9863	1.23305	-0.8045	1.01916	1.483	2.02286			3.47238	10-Fold	Phy. Salt	WT			1.07353	4-Fold	Phy. Salt	WT			22.5	7.65	6.74611
	22.5833	-1.6509	0.877664	-0.9778	0.867262	-2.347	1.3007	-2.1248	0.88411	-0.6805	1.4201			22.5833	-4.0521	0.868751	-0.3501	1.0797	-2.8036	1.05293	0.779	1.29434	-2.4727	1.53158			3.83789	10-Fold	Phy. Salt	WT			0.926316	4-Fold	Phy. Salt	WT			22.5833	2.584	3.54387
	22.6667	-1.684	0.881734	-2.3626	0.983105	-1.5472	1.26537	0.36	1.13695	2.797	1.25623			22.6667	-1.7617	1.09844	-1.2235	0.928995	-3.2744	0.803881	2.931	2.28644	-1.7659	1.7256			3.50334	10-Fold	Phy. Salt	WT			1.13095	4-Fold	Phy. Salt	WT			22.6667	0.51	3.0831
	22.75	-2.6074	0.889415	-1.3815	0.996527	-2.9706	1.12161	-0.2143	1.07138	-0.0547	1.24814			22.75	-2.8009	0.996292	-2.3094	0.964109	-2.6338	1.01277	-3.2787	1.01728	-3.1233	1.5681			3.91407	10-Fold	Phy. Salt	WT			1.12963	4-Fold	Phy. Salt	WT			22.75	-6.3254	3.14221
	22.8333	-2	0.999963	-0.7337	0.932627	-4.7457	1.42769	-1.7937	0.930901	0.321	1.09238			22.8333	-3.795	1.13815	-2.3747	0.792026	-2.5726	0.856145	-1.3312	1.11868	1.798	1.83558			3.69919	10-Fold	Phy. Salt	WT			1.07042	4-Fold	Phy. Salt	WT			22.8333	-3.3725	5.1893
	22.9167	-2.4452	0.951292	-1.296	0.952475	-2.9903	1.00109	0.162	0.983489	3.064	1.13796			22.9167	-5.1823	0.922718	-3.0469	0.998564	-1.3871	0.864048	2.673	1.39753	-3.584	1.57843			3.97221	10-Fold	Phy. Salt	WT			1.21023	4-Fold	Phy. Salt	WT			22.9167	-1.5497	3.21846
	23	-1.1496	0.927413	-1.1776	0.982163	-2.0851	1.21035	-1.2342	0.852756	0.845	1.08061			23	-2.2725	1.06724	-1.576	1.06513	-4.6696	0.978058	-2.8296	1.26518	-1.947	1.78864			3.369	10-Fold	Phy. Salt	WT			1.18617	4-Fold	Phy. Salt	WT			23	-1.9665	2.44429
	23.0833	-2.4333	0.930527	0.788	1.08159	-2.0158	1.26522	-1.3314	0.968692	3.275	1.49878			23.0833	-2.0654	1.10065	-2.4483	0.987041	-1.7746	1.00919	-1.3216	1.17133	-2.8768	1.63245			3.27137	10-Fold	Phy. Salt	WT			1.11957	4-Fold	Phy. Salt	WT			23.0833	-4.2707	2.9808
	23.1667	-1.2786	1.06019	0.29	1.08994	-2.3016	1.17448	-1.6068	0.89035	1.122	1.4161			23.1667	-1.9425	1.1154	-1.0445	1.05254	-2.3541	0.942707	-2.2024	1.31017	0.255	1.48986			3.69517	10-Fold	Phy. Salt	WT			1.18627	4-Fold	Phy. Salt	WT			23.1667	-1.3601	3.64251
	23.25	-0.8173	0.839632	-0.2385	1.14901	-2.3371	1.07033	-1.3689	1.05243	1.65	1.15921			23.25	-3.437	1.0112	-0.7379	0.993041	-1.2379	1.07273	-2.412	1.20199	-1.3455	1.97411			3.2829	10-Fold	Phy. Salt	WT			1.16304	4-Fold	Phy. Salt	WT			23.25	11.4	8.53483
	23.3333	-2.3052	0.893226	-0.5818	0.886324	-1.2235	1.18612	-1.2971	0.972267	1.181	1.27556			23.3333	-2.9694	0.925616	-0.0756	0.993236	-2.4288	1.14278	-1.2415	1.15553	-1.0889	1.67637			3.68485	10-Fold	Phy. Salt	WT			1.14118	4-Fold	Phy. Salt	WT			23.3333	0.449	3.25915
	23.4167	-1.3913	0.920696	-1.7697	0.967764	-0.4024	1.12496	-0.5174	1.01979	1.404	1.31976			23.4167	-4.3557	0.910793	-0.802	0.898397	-3.1834	1.05173	-2.3463	1.48815	-2.1632	1.47418			3.38291	10-Fold	Phy. Salt	WT			1.02013	4-Fold	Phy. Salt	WT			23.4167	-2.9202	4.08628
	23.5	-1.7851	0.988057	-1.6143	1.0399	-1.0677	1.18747	0.788	0.961489	2.146	0.986143			23.5	-1.5722	0.904822	-2.0851	1.06062	-1.6688	1.09768	-2.492	1.27529	-3.0674	1.40817			3.49717	10-Fold	Phy. Salt	WT			1.06897	4-Fold	Phy. Salt	WT			23.5	-2.9147	4.7392
	23.5833	-1.8352	0.976692	-1.4423	1.03344	-1.6108	1.15804	-0.4014	0.855182	2.384	1.1784			23.5833	-4.9016	0.84419	-1.6726	1.07292	-0.2529	1.13687	-0.8498	1.07861	-0.921	1.37623			3.70899	10-Fold	Phy. Salt	WT			1.14667	4-Fold	Phy. Salt	WT			23.5833	-1.1462	3.29424
	23.6667	-3.1591	1.0304	-0.0887	0.993525	-1.48	1.01728	-1.886	1.09566	1.482	1.07949			23.6667	-4.318	1.01311	-1.371	0.933458	-3.0071	0.964862	-1.1555	1.27642	-0.8615	1.77625			3.93451	10-Fold	Phy. Salt	WT			1.14483	4-Fold	Phy. Salt	WT			23.6667	-2.0117	3.80361
	23.75	-2.3293	1.12069	0.006	1.08928	0.047	1.33832	1.045	1.02041	3	1.21216			23.75	-2.533	1.04141	-3.7709	0.911282	-1.8752	0.871333	-1.328	1.65367	-2.1168	1.64557			3.1861	10-Fold	Phy. Salt	WT			1.1519	4-Fold	Phy. Salt	WT			23.75	-3.5429	3.88271
	23.8333	-1.3691	1.04246	-2.0169	0.873755	-1.8894	1.17691	0.203	1.14357	0.406	1.53363			23.8333	-3.3687	0.953453	-1.4947	1.18526	-3.5197	0.886482	-0.1918	1.14199	-1.5712	1.1858			3.56032	10-Fold	Phy. Salt	WT			1.32	4-Fold	Phy. Salt	WT			23.8333	-2.7935	3.32039
	23.9167	-2.1397	0.973648	-0.0903	0.939492	-1.8999	1.11235	-0.3773	0.929342	1.615	1.26245			23.9167	-1.4171	1.03945	-1.898	0.956161	-3.8828	0.81037	-2.5928	1.00892	0.088	1.98535			3.42549	10-Fold	Phy. Salt	WT			1.09677	4-Fold	Phy. Salt	WT			23.9167	0.935	2.49196
	24	-0.7894	0.984791	0.444	1.0357	0.329	1.19237	-0.3217	0.750481	4.932	1.38543			24	-2.6333	1.1005	-1.1369	1.03038	-1.5885	1.00997	-1.4545	1.19247	-1.1232	1.66058			3.56004	10-Fold	Phy. Salt	WT			1.16092	4-Fold	Phy. Salt	WT			24	4.28	6.78056
	24.0833	-1.4345	0.984225	0.006	0.948438	-1.0384	1.18026	-2.1865	0.997725	3.484	1.24382			24.0833	-3.6341	1.04655	-0.2864	0.865344	-2.1592	0.864509	-1.9975	1.17752	1.933	1.8831			3.27594	10-Fold	Phy. Salt	WT			0.87037	4-Fold	Phy. Salt	WT			24.0833	-4.4225	2.4744
	24.1667	-1.129	0.959017	-1.229	0.884357	-0.9972	1.27607	-1.122	0.954373	1.86	1.17066			24.1667	-2.9272	0.933722	-2.8468	0.862982	-2.2805	0.849376	-0.2585	1.26263	-1.995	1.0847			3.53964	10-Fold	Phy. Salt	WT			1.30137	4-Fold	Phy. Salt	WT			24.1667	-4.8865	5.06782
	24.25	-1.6518	0.944615	0.203	1.02216	-0.7212	0.943792	-0.6135	0.890316	1.665	1.17476			24.25	-2.11	1.11531	-1.6831	0.830904	-1.5643	0.87397	-1.8826	1.29428	-0.5818	1.68836			3.95209	10-Fold	Phy. Salt	WT			1.08182	4-Fold	Phy. Salt	WT			24.25	0.291	3.16872
	24.3333	-0.4485	1.05553	-1.4067	0.915003	-0.3723	1.09955	-0.5333	1.03952	0.198	1.41236			24.3333	-3.152	1.15292	-0.3775	0.947655	-1.6768	1.08436	-0.2174	1.44079	0.79	1.56514			3.39816	10-Fold	Phy. Salt	WT			1.20635	4-Fold	Phy. Salt	WT			24.3333	2.803	4.53872
	24.4167	-1.4649	0.979609	-2.1386	0.990559	-2.2227	1.29646	1.04	1.09443	0.187	1.16411			24.4167	-3.8209	0.887315	-1.1942	0.874703	-2.335	0.845858	-0.6112	1.2122	1.868	1.56689			3.49472	10-Fold	Phy. Salt	WT			1.26316	4-Fold	Phy. Salt	WT			24.4167	4.855	6.26283
	24.5	-1.3655	0.958917	-2.2091	0.967649	-0.4649	1.20358	1.082	1.07022	1.644	1.38245			24.5	-3.5468	0.898631	-1.1969	1.00558	-2.6097	0.849408	-0.5842	0.948858	-0.4479	1.14991			4.48634	10-Fold	Phy. Salt	WT			1.27119	4-Fold	Phy. Salt	WT			24.5	-3.8785	3.33161
	24.5833	-1.6218	0.891043	-0.6588	1.10865	-1.5685	0.993838	1.538	1.05826	2.1	1.01047			24.5833	-2.9743	1.00001	-2.5069	0.903107	-2.1292	0.928445	2.041	1.40408	0.419	1.20858			3.40847	10-Fold	Phy. Salt	WT			1.32558	4-Fold	Phy. Salt	WT			24.5833	1.707	2.70128
	24.6667	-0.5081	0.924393	-1.0495	0.987805	-1.1209	1.26652	-1.2382	0.915343	2.117	1.22656			24.6667	-1.88	0.922978	0.342	0.961556	-3.3249	0.778286	-2.7258	1.04281	1.867	1.48372			4.0895	10-Fold	Phy. Salt	WT			1.11565	4-Fold	Phy. Salt	WT			24.6667	-0.3844	2.80599
	24.75	-0.571	0.887192	-0.8034	1.12006	-1.2815	1.08085	0.045	0.772265	1.685	0.933354			24.75	-4.3358	0.961049	-1.472	1.14199	-3.4261	0.851428	-0.1104	1.32744	1.979	1.76757			3.93667	10-Fold	Phy. Salt	WT			1.14108	4-Fold	Phy. Salt	WT			24.75	0.295	2.03136
	24.8333	0.44	1.04583	-0.4437	1.01774	-2.7485	1.13746	0.175	1.00036	0.567	1.10591			24.8333	-2.5008	0.924437	-1.8538	0.950874	-2.3612	0.993572	-0.9232	1.18042	0.672	1.39525			4.21583	10-Fold	Phy. Salt	WT			1.04545	4-Fold	Phy. Salt	WT			24.8333	-2.7708	2.70268
	24.9167	-1.4276	0.956237	-1.2878	1.00928	-0.3257	1.27237	-0.9281	0.954687	2.062	1.31148			24.9167	-2.6312	0.910559	-0.5393	0.829001	-2.3424	0.884776	-2.0819	1.14987	-1.0558	1.15698			3.3538	10-Fold	Phy. Salt	WT			1.12651	4-Fold	Phy. Salt	WT			24.9167	-0.2789	3.35237
	25	0.559	0.918548	-0.9463	0.919734	-0.8428	1.14617	-0.9981	0.909806	1.505	1.43907			25	-2.5933	1.09239	-0.8403	0.849551	-1.9915	0.900657	-2.0198	1.01111	0.49	1.52769			3.78936	10-Fold	Phy. Salt	WT			1.02857	4-Fold	Phy. Salt	WT			25	1.197	2.43566
	25.0833	-1.1246	1.00134	-0.5223	0.884539	0.56	1.13148	-0.5575	1.00749	2.109	1.05881			25.0833	-3.3906	1.03347	-0.0097	1.02425	-0.6371	0.800799	-1.3427	1.0783	-2.2893	1.11257			3.87559	10-Fold	Phy. Salt	WT			1.10484	4-Fold	Phy. Salt	WT			25.0833	-1.9888	2.73836
	25.1667	-0.3821	0.91426	-1.6021	0.830626	0.673	1.182	-0.3368	0.891811	2.785	1.37693			25.1667	-1.4243	1.01502	-0.6913	0.860389	-0.757	0.821441	-0.7279	1.18478	0.749	1.29175			3.623	10-Fold	Phy. Salt	WT			1.25714	4-Fold	Phy. Salt	WT			25.1667	-2.2184	2.48447
	25.25	-1.4856	0.944657	-1.3195	0.924585	-1.1962	1.16136	-0.4131	0.827377	2.74	1.36518			25.25	-3.9408	1.1261	-0.3097	1.04047	-1.4547	0.999668	0.912	1.25954	-0.492	1.35114			3.9755	10-Fold	Phy. Salt	WT			1.14286	10-Fold	Phy. Salt	WT			25.25	-7.7864	2.31244
	25.3333	0.354	0.94716	-1.17	0.963205	-1.2711	1.13387	-0.1665	1.05135	2.014	1.17274			25.3333	-2.945	0.945272	-0.429	1.03151	-1.4522	0.843378	-1.3346	1.16835	-2.5474	1.10588			4.00832	10-Fold	Phy. Salt	WT			1.42553	10-Fold	Phy. Salt	WT			25.3333	0.795	3.11619
	25.4167	-0.2305	0.901463	-2.5434	1.03096	-0.1146	1.18455	-0.3085	1.04639	1.222	1.32798			25.4167	-2.0739	1.01769	-1.241	1.17381	-2.1936	0.771347	0.914	0.930556	-0.1281	1.46852			3.25382	10-Fold	Phy. Salt	WT			1.56098	10-Fold	Phy. Salt	WT			25.4167	-1.7219	3.30977
	25.5	-0.4674	0.892192	0.43	0.923579	0.496	1.32323	-1.8367	0.970644	2.055	1.32414			25.5	-2.7565	0.954132	-0.6802	0.851638	-1.9842	0.80716	-1.6137	1.26129	0.664	1.67036			3.87882	10-Fold	Phy. Salt	WT			1.17	10-Fold	Phy. Salt	WT			25.5	-3.3344	1.87733
	25.5833	-0.7678	0.802795	-2.118	0.87427	-2.8102	1.08343	-1.7066	0.768985	0.901	1.22225			25.5833	-0.8185	0.906409	0.584	1.03033	-2.5027	0.805334	-0.5206	1.33268	0.638	1.6971			3.26072	10-Fold	Phy. Salt	WT			1.26056	10-Fold	Phy. Salt	WT			25.5833	-4.2842	2.39892
	25.6667	0.712	0.955511	0.779	0.88431	0.32	1.20609	-2.2185	0.906231	2.004	1.06822			25.6667	-2.9661	1.57744	0.694	0.881951	-2.2673	0.852976	-2.3676	1.11169	1.882	1.28311			3.3994	10-Fold	Phy. Salt	WT			1.18227	10-Fold	Phy. Salt	WT			25.6667	0.442	2.69661
	25.75	-0.0683	0.969101	0.804	0.838976	-0.4992	1.19868	-0.5212	0.898567	2.935	1.38312			25.75	-3.9244	1.56074	-0.6685	0.899517	-1.0907	0.909987	-0.6163	1.46338	-0.931	1.56788			3.36165	10-Fold	Phy. Salt	WT			1.21212	10-Fold	Phy. Salt	WT			25.75	0.17	1.604
	25.8333	-0.8209	0.811548	1.452	0.987791	0.495	1.38679	1.799	0.952127	0.857	1.39693			25.8333	-0.5237	0.898673	-0.6936	0.995667	-1.4873	0.849869	-0.7864	1.12965	-2.4986	1.30649			3.54852	10-Fold	Phy. Salt	WT			1.24031	10-Fold	Phy. Salt	WT			25.8333	-1.6453	2.78514
	25.9167	-0.492	0.861913	-0.0431	1.00723	-3.6143	1.16514	0.198	0.961393	1.577	1.36954			25.9167	-4.8082	1.57034	-0.387	1.06188	-0.4852	0.887361	-0.599	1.66201	1.613	1.65924			3.82854	10-Fold	Phy. Salt	WT			1.16788	10-Fold	Phy. Salt	WT			25.9167	2.761	3.15053
	26	-0.3983	0.958251	-1.007	0.97826	-0.5176	1.14934	0.879	0.994356	3.331	1.337			26	-3.2209	1.02398	-0.1322	0.989315	-1.255	0.908874	6.377	7.37835	1.433	1.31261			3.60093	10-Fold	Phy. Salt	WT			1.24576	10-Fold	Phy. Salt	WT			26	-1.1817	1.93025
	26.0833	0.085	0.927944	-0.041	0.864739	0.53	1.03343	0.742	0.805793	2.24	1.39121			26.0833	-2.6445	0.843393	-1.1127	0.976804	-2.4416	0.876858	1.537	1.19189	1.551	1.34668			3.04485	10-Fold	Phy. Salt	WT			1.13571	10-Fold	Phy. Salt	WT			26.0833	1.789	3.06681
	26.1667	-0.908	0.885072	-0.2195	1.07616	-0.2748	0.922262	1.305	0.741949	-0.795	1.30032			26.1667	-2.986	1.05467	1.633	0.793469	-1.0398	0.874766	-0.3248	1.19211	-0.6157	1.11357			3.08249	10-Fold	Phy. Salt	WT			1.26136	10-Fold	Phy. Salt	WT			26.1667	-0.2936	1.93422
	26.25	0.244	0.878599	0.554	0.871634	-0.2983	1.06779	0.974	0.975171	1.508	0.841454			26.25	-0.7283	0.963272	-0.7307	0.753773	-0.7954	0.76099	-0.195	1.19559	-1.6164	1.39406			3.43543	10-Fold	Phy. Salt	WT			1.2	10-Fold	Phy. Salt	WT			26.25	0.601	2.55899
	26.3333	-0.2599	0.924509	1.421	1.03905	-3.0752	1.17678	-1.0881	0.947035	1.7	1.16857			26.3333	-3.2759	1.00195	0.411	1.07111	-0.4462	0.93981	-1.6882	1.02416	0.009	1.45047			3.85675	10-Fold	Phy. Salt	WT			1.21154	10-Fold	Phy. Salt	WT			26.3333	3.327	3.18105
	26.4167	-0.034	0.842656	-0.0938	0.927589	-0.4704	1.07234	-0.6246	0.981904	3.14	1.0663			26.4167	-0.7954	0.992253	0.962	0.864376	-1.8152	1.04277	-2.7625	1.02385	0.162	1.23089			3.45793	10-Fold	Phy. Salt	WT			1.15116	10-Fold	Phy. Salt	WT			26.4167	-6.2695	2.07348
	26.5	-0.6423	0.944312	0.665	0.990218	-1.2245	1.25229	-1.0682	1.01826	2.036	0.904069			26.5	0.442	0.775232	-0.2382	0.800792	-2.3881	0.960755	-0.5726	1.04982	-1.0795	1.28508			3.29526	10-Fold	Phy. Salt	WT			1.25	10-Fold	Phy. Salt	WT			26.5	-0.4904	2.23679
	26.5833	0.167	0.978921	0.032	0.82728	-0.0091	1.12171	0.388	1.0298	2.368	1.21322			26.5833	-2.9835	0.945564	-1.0303	0.862039	-1.4484	0.725657	1.381	1.45311	1.914	1.61428			2.94206	10-Fold	Phy. Salt	WT			1.20561	10-Fold	Phy. Salt	WT			26.5833	-1.05	1.91853
	26.6667	0.085	1.03061	1.148	0.979367	0.218	1.22231	-0.7781	0.793065	3.406	1.18822			26.6667	-3.3459	1.07615	0.221	0.833567	-1.2834	0.858289	0.359	1.09052	-0.9907	1.33215			3.02529	10-Fold	Phy. Salt	WT			1.44444	10-Fold	Phy. Salt	WT			26.6667	2.498	2.88298
	26.75	0.715	0.93629	0.329	0.92625	-0.7056	1.2682	0.856	0.993024	1.586	1.18049			26.75	-1.0612	0.897634	0.874	0.948367	0.435	1.04393	0.687	0.830997	1.461	1.00126			5.68645	25-Fold	Phy. Salt	WT			1.43678	10-Fold	Phy. Salt	WT			26.75	-1.5592	3.44832
	26.8333	-0.2568	0.850191	-0.1	0.825521	-0.7106	1.18583	-0.641	1.04257	3.944	1.30869			26.8333	-1.8676	1.12148	0.45	0.897682	-2.7757	0.812534	0.376	0.917948	1.775	1.76837			6.92722	25-Fold	Phy. Salt	WT			1.29114	10-Fold	Phy. Salt	WT			26.8333	-0.5949	2.79014
	26.9167	1.32	0.855501	-0.7276	0.883852	-0.3915	1.15667	-0.6137	1.01598	3.32	1.34089			26.9167	-2.0433	1.09228	0.287	0.941071	-2.0502	0.808329	-0.6492	1.07552	-2.2971	1.01751			6.46876	25-Fold	Phy. Salt	WT			1.42574	10-Fold	Phy. Salt	WT			26.9167	0.303	2.32145
	27	0.679	1.00551	0.279	0.828577	0.202	1.15086	-0.0649	1.01832	2.48	0.985223			27	-1.6355	0.888474	1.639	0.988963	0.261	0.884042	-2.0829	0.93073	-1.3103	1.29449			6.82142	25-Fold	Phy. Salt	WT			1.21839	10-Fold	Phy. Salt	WT			27	-0.2419	2.38875
	27.0833	1.469	0.952454	-0.7162	0.914804	0.447	1.18875	0.587	0.975267	3.639	1.27948			27.0833	-2.5039	0.835412	1.48	1.10843	-0.5816	0.884088	-0.9046	1.20839	1.499	1.66326			6.5256	25-Fold	Phy. Salt	WT			1.38158	10-Fold	Phy. Salt	WT			27.0833	-2.1303	2.65522
	27.1667	1.127	0.923532	1.564	0.944363	1.265	1.06157	-0.3244	0.843772	4.845	1.40683			27.1667	-1.5366	0.764711	1.973	0.96736	-1.3982	0.923611	-0.8249	1.00725	2.273	1.3948			6.49107	25-Fold	Phy. Salt	WT			1.19091	10-Fold	Phy. Salt	WT			27.1667	-7.5138	1.67137
	27.25	0.413	0.827223	1.414	0.914621	-0.0323	0.876896	0.366	0.991215	3.272	1.39784			27.25	-0.9538	0.734621	0.156	0.904139	-0.7363	0.873857	-0.0896	1.39641	2.91	1.4298			6.8335	25-Fold	Phy. Salt	WT			1.26214	10-Fold	Phy. Salt	WT			27.25	1.001	2.61303
	27.3333	1.598	0.974529	0.549	0.934878	0.033	1.51522	0.261	1.08358	4.071	1.2155			27.3333	-1.0633	0.842337	0.832	0.940522	-1.6806	0.796044	0.774	1.28433	-1.3571	1.12641			6.4006	25-Fold	Phy. Salt	WT			1.23913	10-Fold	Phy. Salt	WT			27.3333	-1.3103	2.05242
	27.4167	0.522	0.781624	0.351	0.934358	-0.591	0.95022	-1.6763	0.948078	2.252	1.27518			27.4167	-1.9295	0.914036	1.031	0.883997	-1.0537	0.736032	0.193	0.974347	0.074	1.28767			6.34405	25-Fold	Phy. Salt	WT			1.39655	10-Fold	Phy. Salt	WT			27.4167	-0.1505	1.90276
	27.5	-0.896	0.870223	1.355	0.869867	1.407	1.24708	0.388	0.874292	3.154	1.12149			27.5	-1.137	1.0471	0.43	1.01521	1.525	0.840801	0.325	1.14101	-0.8307	1.191			7.58551	25-Fold	Phy. Salt	WT			1.45161	10-Fold	Phy. Salt	WT			27.5	4.969	2.40618
	27.5833	0.235	0.915954	0.365	0.960865	-0.7107	1.11926	1.174	1.11293	-0.2713	1.03761			27.5833	-3.0607	1.58428	2.014	0.981336	-0.1281	0.889431	1.129	0.949952	1.752	1.42207			7.16229	25-Fold	Phy. Salt	WT			1.22941	10-Fold	Phy. Salt	WT			27.5833	-1.7713	2.6524
	27.6667	0.577	0.785988	0.148	0.879187	-0.0015	1.00952	1.557	0.956814	2.715	1.19768			27.6667	-2.0268	0.801237	1.688	1.00954	-1.0806	0.69115	-3.3984	1.00049	0.328	1.44579			7.21039	25-Fold	Phy. Salt	WT			1.30702	10-Fold	Phy. Salt	WT			27.6667	-0.6294	3.38666
	27.75	0.274	0.878743	1.57	1.02551	-0.5379	1.15815	1.864	0.906818	2.729	1.55228			27.75	-0.1754	0.981528	1.64	0.88357	-1.4276	0.843879	-1.8766	1.13686	0.976	1.30427			6.44115	25-Fold	Phy. Salt	WT			1.07042	10-Fold	Phy. Salt	WT			27.75	-0.445	2.93434
	27.8333	0.816	0.91021	0.923	1.04028	0.939	1.10149	-0.2211	0.951637	3.756	1.17129			27.8333	-0.5103	0.803728	0.302	0.858304	-0.6719	0.744165	-0.9559	1.37749	0.315	1.28141			6.52452	25-Fold	Phy. Salt	WT			1.10853	10-Fold	Phy. Salt	WT			27.8333	-3.629	2.31808
	27.9167	1.184	0.916793	1.674	0.852909	1.105	1.17582	0.355	1.04123	4.645	1.4485			27.9167	-1.7354	0.894437	2.163	1.0608	0.311	0.773405	-1.0092	1.07832	1.645	1.50755			6.37891	25-Fold	Phy. Salt	WT			1.3741	10-Fold	Phy. Salt	WT			27.9167	-0.8465	2.08685
	28	1.135	1.02964	0.691	0.810965	1.635	1.43845	-0.6182	0.991638	4.243	1.35155			28	-0.2901	0.870325	1.887	0.906746	-0.2231	0.920978	-0.235	1.43422	2.226	1.64286			5.70261	25-Fold	Phy. Salt	WT			1.18605	10-Fold	Phy. Salt	WT			28	-1.2856	2.29034
	28.0833	0.645	0.950461	2.411	0.839914	1.41	1.21975	0.079	0.891051	4.736	1.3949			28.0833	1.006	0.879497	0.115	0.951348	-0.0931	0.936535	-0.4946	1.02072	-0.8909	1.26612			7.40133	25-Fold	Phy. Salt	WT			1.31159	10-Fold	Phy. Salt	WT			28.0833	1.253	4.19301
	28.1667	1.011	0.931707	-0.3199	0.913516	0.551	1.08628	0.752	1.04391	4.755	1.23949			28.1667	-1.2069	0.849058	-0.3232	0.811236	-0.5162	0.783557	0.459	1.27157	2.794	1.81279			5.93315	25-Fold	Phy. Salt	WT			1.272	10-Fold	Phy. Salt	WT			28.1667	-0.4888	1.85128
	28.25	1.463	0.980075	0.614	0.826352	1.215	1.02873	-0.3453	0.726288	2.727	1.18118			28.25	-1.2617	0.88711	1.66	0.851146	0.764	0.914851	0.427	0.961411	1.072	1.24049			5.80611	25-Fold	Phy. Salt	WT			1.50575	10-Fold	Phy. Salt	WT			28.25	0.431	2.34848
	28.3333	0.322	0.886388	0.094	0.98407	1.009	1.13838	0.048	0.724535	3.754	1.26248			28.3333	-1.7075	0.728483	1.433	0.983646	-0.1502	0.896099	-0.9828	1.00383	1.617	1.56203			7.07316	25-Fold	Phy. Salt	WT			1.31655	10-Fold	Phy. Salt	WT			28.3333	-3.6678	2.05139
	28.4167	0.869	0.871788	1.847	0.871604	-1.3636	1.03472	0.857	0.949738	4.265	1.16774			28.4167	-0.9149	1.03185	0.305	0.752869	-0.6362	0.917868	0.951	0.905598	-0.0217	1.50788			7.04158	25-Fold	Phy. Salt	WT			1.14155	10-Fold	Phy. Salt	WT			28.4167	3.169	2.51769
	28.5	2.108	0.905975	1.596	1.1243	1.642	1.1912	1.341	0.872977	4.249	1.35036			28.5	-0.7304	0.755365	1.472	0.956328	-1.259	0.773947	1.041	1.36581	2.204	1.15782			6.728	25-Fold	Phy. Salt	WT			1.2449	10-Fold	Phy. Salt	WT			28.5	0.092	2.61891
	28.5833	0.833	0.957845	0.785	0.835736	0.908	1.01248	-0.1614	0.856135	2.925	1.09848			28.5833	-0.6658	0.847536	2.694	1.04753	-0.5587	0.76223	-0.1593	1.24405	0.826	1.17493			5.54542	25-Fold	Phy. Salt	WT			1.06977	10-Fold	Phy. Salt	WT			28.5833	-1.2036	1.74046
	28.6667	0.812	0.82849	1.011	0.847253	1.057	1.18567	1.731	0.870615	3.552	1.42203			28.6667	-0.7638	0.864991	2.024	0.937175	-1.0341	0.830303	-1.3986	1.26846	-0.8457	1.2078			6.48275	25-Fold	Phy. Salt	WT			1.375	10-Fold	Phy. Salt	WT			28.6667	-2.4711	2.33591
	28.75	1.207	0.900388	0.571	1.01274	1.866	1.11471	1.487	0.889881	5.377	1.36644			28.75	1.568	0.793033	1.493	1.03292	-0.0705	0.730016	-0.0747	1.09614	2.919	1.32644			7.27706	25-Fold	Phy. Salt	WT			1.32653	10-Fold	Phy. Salt	WT			28.75	-0.8683	1.80236
	28.8333	0.139	0.925951	0.54	0.878584	1.41	1.08912	0.716	0.932461	1.336	1.47439			28.8333	-0.4302	0.919652	1.717	0.834821	0.175	0.684335	1.854	1.13988	1.402	1.48896			5.9035	25-Fold	Phy. Salt	WT			1.38393	10-Fold	Phy. Salt	WT			28.8333	-2.208	1.73479
	28.9167	1.052	0.769834	2.029	0.913061	1.861	1.1218	1.437	0.865963	3.66	0.964195			28.9167	0.524	0.944865	1.3	0.942666	-0.8555	0.751064	0.38	1.06661	2.351	1.15358			5.97888	25-Fold	Phy. Salt	WT			1.48624	10-Fold	Phy. Salt	WT			28.9167	-2.1236	2.47052
	29	0.335	0.796842	0.022	0.872742	0.394	1.04919	1.339	0.918673	5.835	0.963432			29	-10.5492	1.1144	2.525	1.00994	-3.4436	0.819155	1.273	1.16409	1.511	1.35367			5.37862	25-Fold	Phy. Salt	WT			1.17797	10-Fold	Phy. Salt	WT			29	-0.0561	1.99824
	29.0833	-4.4823	0.853912	-7.9042	0.851283	-6.4256	1.09523	-3.1552	0.964937	-10.3416	1.4421			29.0833	-2.6875	0.903515	-8.8009	0.860412	-2.7084	0.794003	-3.1414	1.12578	-5.4108	1.86578			6.88346	25-Fold	Phy. Salt	WT			1.4569	10-Fold	Phy. Salt	WT			29.0833	-4.657	2.4349
	29.1667	-3.0737	0.806439	-3.7676	0.856101	-4.3757	1.07939	0.785	0.912259	-9.0668	1.06968			29.1667	-0.6309	0.968411	-5.2705	0.899746	-1.0005	0.845761	0.224	1.45239	-4.5941	1.01646			6.18317	25-Fold	Phy. Salt	WT			1.26446	10-Fold	Phy. Salt	WT			29.1667	-3.3241	2.77888
	29.25	-1.9219	0.757395	-2.7577	0.836479	-1.3964	1.17196	0.71	0.9839	-5.5161	1.23981			29.25	-0.5484	0.916	-1.5719	1.12414	-1.3203	0.815097	-0.9582	1.3847	-1.6181	1.18449			6.88759	25-Fold	Phy. Salt	WT			1.69863	10-Fold	Phy. Salt	WT			29.25	-1.261	2.47382
	29.3333	-1.1546	0.71532	-0.4209	1.04285	0.288	1.05467	2.169	0.977939	-5.4362	1.24972			29.3333	-0.537	0.948093	-3.8819	0.968289	-1.32	0.712646	-0.5896	1.33489	0.282	1.36976			6.28435	25-Fold	Phy. Salt	WT			1.05952	10-Fold	Phy. Salt	WT			29.3333	-0.8096	1.97693
	29.4167	-1.4085	0.781014	-0.2347	0.893372	-0.5644	1.12334	-1.0589	0.768172	-3.8218	1.16151			29.4167	-1.1607	0.993306	-0.7027	0.969281	0.605	0.820156	0.456	1.08921	0.916	1.23203			6.78035	25-Fold	Phy. Salt	WT			1.27746	10-Fold	Phy. Salt	WT			29.4167	-1.0251	2.10723
	29.5	-1.7386	0.735335	-1.5288	0.668009	-0.339	0.902139	-0.3043	0.637598	-2.7842	0.835508			29.5	0.142	0.702094	-1.1994	0.887769	-0.7354	0.619476	0.759	1.05947	-0.0264	1.17986			7.42521	25-Fold	Phy. Salt	WT			1.43827	10-Fold	Phy. Salt	WT			29.5	-0.8054	1.56755
	29.5833	0.542	0.608605	0.992	0.806435	-0.2957	0.825995	-1.0776	0.565995	-0.3284	0.927493			29.5833	0.958	0.806394	1.115	0.765797	1.488	0.645024	-1.1766	0.860714	-1.526	0.92814			7.37083	25-Fold	Phy. Salt	WT			1.02247	10-Fold	Phy. Salt	WT			29.5833	1.859	1.89755
	29.6667	0.337	0.611174	0.137	0.766069	-0.2411	0.834503	0.801	0.637859	0.875	0.856199			29.6667	-0.584	0.743496	-0.125	0.702876	-0.4689	0.659767	0.326	0.595686	-0.5446	0.96089			5.80289	25-Fold	Phy. Salt	WT			1.12048	10-Fold	Phy. Salt	WT			29.6667	-0.9	2.06505
	29.75	0.86	0.661367	0.4	0.644021	0.876	0.769145	0.581	0.721263	2.237	0.891965			29.75	-0.5159	0.68521	0.209	0.747443	-0.2834	0.628257	0.091	0.860357	2.097	1.04068			6.81856	25-Fold	Phy. Salt	WT			0.9375	10-Fold	Phy. Salt	WT			29.75	-0.1535	2.06941
	29.8333	-0.4064	0.852989	1.513	0.840927	-1.2777	1.06173	0.943	0.905888	0.465	1.09377			29.8333	-0.0175	0.839755	1.724	0.918104	-0.642	0.731798	1.358	1.03127	3.062	1.38967			6.03785	25-Fold	Phy. Salt	WT			1.34444	10-Fold	Phy. Salt	WT			29.8333	-2.4898	2.25488
	29.9167	0.7	0.893255	-0.6503	1.00223	0.713	1.07905	-0.475	1.01685	1.335	1.04937			29.9167	0.658	1.05076	1.746	0.943736	1.725	0.966139	0.254	1.20699	-0.3989	1.19502			6.44873	25-Fold	Phy. Salt	WT			1.2197	10-Fold	Phy. Salt	WT			29.9167	-2.828	1.63335
	30	0.935	0.879557	1.945	0.914113	-0.2059	1.01277	-0.1339	0.920872	1.017	1.16193			30	-0.3865	0.964458	1.863	0.916285	0.728	0.736504	-2.3586	0.940364	3.402	1.47203			5.42009	25-Fold	Phy. Salt	WT			1.23711	10-Fold	Phy. Salt	WT			30	0.33	2.89443
	30.0833	1.129	0.874266	0.574	0.948586	-0.6371	1.00089	2.202	0.968225	2.547	1.18005			30.0833	0.933	1.08491	1.024	0.775465	-0.0855	0.71763	1.51	0.988193	0.353	1.35726			5.41853	25-Fold	Phy. Salt	WT			1.2735	10-Fold	Phy. Salt	WT			30.0833	2.261	2.54091
	30.1667	-1.0667	0.798133	0.517	0.816811	0.306	0.993078	1.116	0.821694	3.575	1.12712			30.1667	0.334	0.889611	1.702	0.959751	0.636	0.73066	-0.6461	1.1146	0.996	1.2805			0.0657787	0-Fold	Low Salt	WT			1.31884	10-Fold	Phy. Salt	WT			30.1667	-0.4014	1.86332
	30.25	-0.5106	0.824066	1.046	0.77247	-1.276	1.04491	1.778	0.997225	1.317	1.39053			30.25	-0.3422	0.805966	2.248	0.990838	1.587	0.828873	-0.1223	0.9561	1.578	1.37731			-0.135079	0-Fold	Low Salt	WT			1.01099	10-Fold	Phy. Salt	WT			30.25	2.468	2.60973
	30.3333	1.248	0.956559	0.042	0.828229	0.005	1.05971	1.456	0.904685	3.517	1.04048			30.3333	0.705	0.825689	2.013	0.9736	1.772	0.718033	-0.5706	0.896144	1.512	1.14551			-0.00571025	0-Fold	Low Salt	WT			1.1383	10-Fold	Phy. Salt	WT			30.3333	2.113	2.39997
	30.4167	-0.2603	1.02363	0.849	0.932105	0.977	1.09421	1.19	1.03585	3.534	1.01437			30.4167	1.262	0.861489	3.77	0.973043	1.405	0.729376	0.619	1.06285	4.274	1.68526			0.00283825	0-Fold	Low Salt	WT			1.1018	10-Fold	Phy. Salt	WT			30.4167	1.42	3.31073
	30.5	-0.1746	0.793393	1.826	0.850568	0.328	1.06263	0.818	0.914835	3.411	1.24587			30.5	-0.4034	1.03273	1.449	0.923075	2.062	0.878422	1.258	1.1549	5.804	1.29577			-0.0533633	0-Fold	Low Salt	WT			1.29323	10-Fold	Phy. Salt	WT			30.5	3.813	2.80092
	30.5833	0.563	0.819924	0.79	1.04038	1.061	1.18533	0.931	0.964934	2.952	1.07058			30.5833	1.315	0.882209	2.651	0.929036	3.667	0.858062	1.898	1.35818	6.815	1.23227			-0.0469925	0-Fold	Low Salt	WT			1.2963	10-Fold	Phy. Salt	WT			30.5833	-0.9872	2.53097
	30.6667	2.68	1.04394	0.97	0.929288	2.851	1.23233	-0.134	0.862275	5.493	1.34896			30.6667	1.058	1.04015	3.288	0.998158	1.963	0.793056	2.37	1.13323	6.276	1.09854			-0.17179	0-Fold	Low Salt	WT			1.13761	10-Fold	Phy. Salt	WT			30.6667	2.646	2.63713
	30.75	0.724	0.913156	0.988	0.796544	2.377	1.265	2.767	1.02532	5.798	1.111			30.75	1.351	0.91326	1.328	0.987419	2.31	0.781402	1.061	1.03471	10.611	1.26446			-0.274851	0-Fold	Low Salt	WT			1.33981	10-Fold	Phy. Salt	WT			30.75	0.829	2.48
	30.8333	0.048	0.840252	0.2	0.997993	0.28	0.962511	1.591	0.853766	4.621	1.10301			30.8333	-0.7073	0.956936	1.275	0.856314	3.058	0.815778	2.265	1.52901	8.229	1.2365			-0.152869	0-Fold	Low Salt	WT			1.17188	10-Fold	Phy. Salt	WT			30.8333	-0.828	2.43053
	30.9167	0.767	1.00686	1.606	0.906792	2.293	0.993322	3.895	1.04239	5.943	1.18993			30.9167	1.215	0.979615	0.714	0.974265	2.481	0.872288	3.084	1.34242	11.359	1.40844			-0.28666	0-Fold	Low Salt	WT			1.4717	10-Fold	Phy. Salt	WT			30.9167	1.629	2.37563
	31	1.098	0.856371	0.588	0.899105	0.736	1.05945	3.467	0.999091	7.158	1.14181			31	0.707	0.914894	1.875	1.03659	1.598	0.792526	4.324	1.37863	12.838	1.5542			-0.0595885	0-Fold	Low Salt	WT			1.30172	10-Fold	Phy. Salt	WT			31	0.469	1.86089
	31.0833	0.249	0.886967	2.297	0.899928	2.636	1.09328	3.985	0.859759	6.872	1.14897			31.0833	-0.8075	0.814591	4.732	0.996132	3.754	0.944218	4.37	1.42518	11.849	1.42441			-0.0609608	0-Fold	Low Salt	WT			1.51538	10-Fold	Phy. Salt	WT			31.0833	3.968	2.13701
	31.1667	1.898	0.987293	0.959	0.936801	-0.2281	1.15014	1.178	0.851585	5.857	1.38099			31.1667	-0.6509	1.03377	3.037	1.111	2.949	0.788852	5.227	1.22492	14.015	1.45652			0.00138859	0-Fold	Low Salt	WT			1.60759	10-Fold	Phy. Salt	WT			31.1667	2.945	3.01927
	31.25	0.564	0.997734	2.205	1.05853	0.709	1.10714	4.28	0.844325	8.22	1.37919			31.25	-0.2881	0.885102	1.542	0.794187	3.649	0.791526	3.312	1.29601	14.55	1.36124			-0.0850987	0-Fold	Low Salt	WT			1.45736	10-Fold	Phy. Salt	WT			31.25	-0.5154	2.21502
	31.3333	0.398	0.786383	3.459	0.926238	-0.2088	1.00523	3.803	0.870342	8.681	1.27521			31.3333	-0.6298	0.982243	1.752	0.859863	4.154	0.985321	3.702	1.18179	17.445	1.36211			-0.159113	0-Fold	Low Salt	WT			1.13592	10-Fold	Phy. Salt	WT			31.3333	1.248	2.05173
	31.4167	1.735	0.826954	1.227	0.916568	1.694	0.969841	5.335	0.96599	7.754	1.29035			31.4167	-0.8015	0.959262	1.492	0.939317	3.833	0.804279	4.877	1.25187	16.23	1.34976			-0.0864891	0-Fold	Low Salt	WT			1.1145	10-Fold	Phy. Salt	WT			31.4167	4.116	2.22415
	31.5	0.978	0.873116	1.945	1.21561	4.079	1.17488	3.966	0.958245	10.717	1.06818			31.5	-0.7544	0.974623	3.897	0.826062	4.286	0.854968	6.949	1.29116	17.309	1.56429			0.0385921	0-Fold	Low Salt	WT			1.38356	10-Fold	Phy. Salt	WT			31.5	1.235	2.7173
	31.5833	1.021	0.886488	1.522	0.963449	3.214	1.39932	4.789	1.05635	11.087	1.37842			31.5833	0.111	0.98701	2.997	1.01522	5.157	0.713414	7.509	1.15036	17.999	1.60348			-0.0785908	0-Fold	Low Salt	WT			1.20325	10-Fold	Phy. Salt	WT			31.5833	-0.2571	1.71623
	31.6667	0.542	0.840816	2.189	0.846112	2.637	1.10707	5.657	1.12699	12.669	1.201			31.6667	0.917	0.96375	1.018	1.00056	4.918	0.848878	8.032	1.67696	22.268	1.44094			-0.095194	0-Fold	Low Salt	WT			1.16667	10-Fold	Phy. Salt	WT			31.6667	-0.5376	1.86905
	31.75	0.586	0.84112	2.526	0.96491	1.881	1.04852	4.631	1.01562	12.946	1.05959			31.75	2.345	1.07495	2.452	0.995017	5.053	0.771482	6.643	1.11611	21.608	1.49944			-0.171322	0-Fold	Low Salt	WT			1.25503	10-Fold	Phy. Salt	WT			31.75	-0.7314	2.06194
	31.8333	0.105	0.720108	2.863	0.930576	2.499	0.955055	5.732	1.04138	12.103	1.3297			31.8333	-0.1986	0.950116	3.131	0.903664	3.443	0.772558	8.177	1.23574	21.899	1.67539			-0.0596265	0-Fold	Low Salt	WT			1.27451	10-Fold	Phy. Salt	WT			31.8333	3.949	2.10106
	31.9167	0.343	0.843608	1.485	1.03992	3.163	1.06989	6.308	0.997809	12.095	1.19465			31.9167	1.665	0.941305	3.854	1.00935	5.819	0.895217	8.728	1.36838	24.502	1.63061			-0.0480824	0-Fold	Low Salt	WT			0.919118	10-Fold	Phy. Salt	WT			31.9167	5.617	3.03751
	32	0.161	0.783044	1.843	0.890345	2.703	1.20773	6.742	1.00007	14.665	1.15433			32	0.28	0.822079	3.203	0.78218	5.165	0.810088	9.183	1.0436	28.234	1.66022			-0.0188417	0-Fold	Low Salt	WT			1.16484	10-Fold	Phy. Salt	WT			32	3.167	2.46694
	32.0833	1.273	0.688933	1.998	0.872107	4.11	1.28235	6.384	1.06029	14.022	1.17178			32.0833	1.465	0.954162	4.16	0.911111	5.665	0.880239	8.96	1.43481	27.268	1.50182			-0.0411468	0-Fold	Low Salt	WT			1.30769	10-Fold	Phy. Salt	WT			32.0833	2.987	2.55691
	32.1667	1.184	0.902129	2.288	0.943769	1.54	1.24368	6.063	0.972338	13.667	1.0915			32.1667	-0.4336	0.910886	3.237	0.992971	8.004	0.845066	10.023	1.61668	28.068	1.69565			-0.0230463	0-Fold	Low Salt	WT			1.15217	10-Fold	Phy. Salt	WT			32.1667	5.338	2.39973
	32.25	1.796	0.798225	2.235	0.972955	1.341	1.18373	7.091	1.03009	13.483	1.2277			32.25	-0.2651	1.15152	3.557	0.884432	6.243	0.850379	11.93	1.35937	26.689	1.66223			0.00886855	0-Fold	Low Salt	WT			1.14583	10-Fold	Phy. Salt	WT			32.25	4.282	2.23369
	32.3333	1.082	0.849653	2.257	0.884556	2.809	0.90445	6.092	1.0975	13.494	1.04381			32.3333	-0.879	0.891222	3.201	0.936778	6.258	1.09041	11.439	1.74819	30.293	1.64621			-0.0862491	0-Fold	Low Salt	WT			1.3007	10-Fold	Phy. Salt	WT			32.3333	3.416	1.83058
	32.4167	1.054	0.866361	2.25	0.9353	4.491	1.14932	6.974	1.1264	17.216	1.33452			32.4167	0.197	1.70175	2.039	0.807879	7.291	0.883566	10.598	1.5036	32.11	1.48652			-0.0393611	0-Fold	Low Salt	WT			1.40625	25-Fold	Phy. Salt	WT			32.4167	9.12	1.95782
	32.5	1.851	0.768245	1.952	0.980215	2.979	0.94179	7.226	1.0468	16.007	1.40459			32.5	-0.1971	0.89652	3.48	1.0707	6.913	0.990988	12.464	1.76788	32.863	1.43738			0.0442996	0-Fold	Low Salt	WT			1.38028	25-Fold	Phy. Salt	WT			32.5	7.373	2.33443
	32.5833	1.353	0.923871	2.508	1.02552	2.671	1.07833	7.455	1.08161	16.86	1.47792			32.5833	2.36	0.965457	2.674	1.0867	6.231	0.835371	14.009	1.36285	32.46	1.69352			0.00441522	0-Fold	Low Salt	WT			1.24211	25-Fold	Phy. Salt	WT			32.5833	5.318	2.19123
	32.6667	0.442	0.789701	2.777	0.853251	1.672	1.0683	9.353	1.13119	16.61	1.25135			32.6667	0.001	0.945803	3.688	0.948734	6.032	0.933085	14.116	1.47179	34.75	1.80713			0.0131417	0-Fold	Low Salt	WT			1.29565	25-Fold	Phy. Salt	WT			32.6667	9.793	2.81852
	32.75	0.907	0.798432	3.624	0.895983	4.543	1.00376	8.46	1.0031	18.497	1.46938			32.75	0.985	1.0388	2.818	1.08323	7.302	0.956686	14.671	1.63773	35.085	1.98576			-0.112955	0-Fold	Low Salt	WT			1.44211	25-Fold	Phy. Salt	WT			32.75	9.796	2.58074
	32.8333	1.734	0.846743	1.747	0.893495	3.971	1.06393	8.694	0.98731	15.955	1.29806			32.8333	0.038	1.51129	1.675	0.939237	8.488	1.01544	15.161	1.68454	35.487	1.93612			-0.110122	0-Fold	Low Salt	WT			1.29655	25-Fold	Phy. Salt	WT			32.8333	8.183	1.5293
	32.9167	-0.6761	0.861093	2.432	0.940418	5.334	1.17777	9.001	1.13969	19.213	1.51574			32.9167	1.706	0.910676	2.545	1.09835	8.015	0.974039	16.216	1.59275	35.467	1.85665			-0.0308841	0-Fold	Low Salt	WT			1.39286	25-Fold	Phy. Salt	WT			32.9167	8.135	2.5964
	33	0.661	0.834543	2.437	0.892518	4.227	1.37527	8.546	1.04395	20.208	1.47211			33	0.776	0.872577	3.994	0.944673	7.437	0.951448	16.044	1.3523	36.476	1.62032			-0.0818349	0-Fold	Low Salt	WT			1.39474	25-Fold	Phy. Salt	WT			33	6.538	2.52055
	33.0833	0.494	0.845596	2.462	1.06577	3.274	1.24571	11.49	1.13586	17.707	1.49828			33.0833	-0.7466	0.918357	1.129	1.15085	7.964	1.0632	15.995	1.17219	38.844	1.69378			0.0490459	0-Fold	Low Salt	WT			1.58716	25-Fold	Phy. Salt	WT			33.0833	9.502	2.36766
	33.1667	2.428	0.93244	2.501	0.927469	3.388	1.12463	10.665	1.09448	21.393	1.39699			33.1667	-1.03	1.09153	3.876	0.888049	8.329	1.02958	18.136	1.56585	37.749	1.48247			-0.180676	0-Fold	Low Salt	WT			1.36585	25-Fold	Phy. Salt	WT			33.1667	7.397	2.42822
	33.25	0.496	0.826704	2.585	0.893524	6.401	1.49537	10.153	1.0498	20.787	1.25907			33.25	0.496	0.959808	5.245	0.900031	7.94	0.930751	19.316	1.46167	41.16	2.24093			-0.0143662	0-Fold	Low Salt	WT			1.50769	25-Fold	Phy. Salt	WT			33.25	9.548	2.93669
	33.3333	0.725	0.848393	3.142	0.910208	4.001	1.1111	9.746	1.02933	21.185	1.36621			33.3333	0.943	0.964397	4.006	1.13212	8.496	0.990558	19.786	1.46859	39.461	1.76265			-0.0807463	0-Fold	Low Salt	WT			1.54762	25-Fold	Phy. Salt	WT			33.3333	11.154	2.79162
	33.4167	1.826	0.88368	3.225	0.851296	5.63	1.10457	11.463	1.14615	22.002	1.66722			33.4167	0.154	0.978211	4.529	1.21174	9.743	1.01437	19.332	2.02024	42.353	1.72905			-0.0339847	0-Fold	Low Salt	WT			1.3908	25-Fold	Phy. Salt	WT			33.4167	9.041	2.22532
	33.5	1.663	0.993273	3.065	1.00132	5.555	1.12072	11.058	1.09603	22.624	1.45079			33.5	-0.195	0.951823	1.426	1.03967	8.865	1.03378	21.198	1.69835	42.131	1.6385			-0.241789	0-Fold	Low Salt	WT			1.4087	25-Fold	Phy. Salt	WT			33.5	12.282	2.94154
	33.5833	0.807	0.857064	2.155	0.976733	3.895	1.18794	12.315	1.12306	21.051	1.31987			33.5833	-0.2672	1.12179	3.374	0.934021	9.236	0.815023	21.72	1.41253	43.009	1.74892			-0.0251317	0-Fold	Low Salt	WT			1.24038	25-Fold	Phy. Salt	WT			33.5833	14.485	2.13148
	33.6667	2.016	0.85604	3.204	0.85228	6.067	1.30889	12.904	1.08852	23.586	1.45102			33.6667	-0.0377	1.10925	2.753	0.996426	8.801	0.940279	23.437	1.30499	43.701	1.68068			-0.197148	0-Fold	Low Salt	WT			1.31783	25-Fold	Phy. Salt	WT			33.6667	16.939	2.37644
	33.75	1.389	0.942108	2.332	1.028	4.437	1.20993	11.652	1.0974	23.504	1.42792			33.75	-0.3808	1.05764	4.217	0.858466	9.75	0.98158	21.739	1.64676	43.138	1.97231			-0.00655362	0-Fold	Low Salt	WT			1.33588	25-Fold	Phy. Salt	WT			33.75	12.853	2.60686
	33.8333	-0.1972	0.852947	3.743	1.07381	6.532	1.22333	12.167	1.09749	24.546	1.52425			33.8333	-1.8974	0.792114	2.568	0.885285	9.673	0.980019	23.62	1.65109	43.632	1.94104			-0.0176952	0-Fold	Low Salt	WT			1.35294	25-Fold	Phy. Salt	WT			33.8333	7.916	2.24512
	33.9167	0.574	1.02672	4.413	1.03052	3.067	1.11329	12.309	1.1617	23.213	1.44123			33.9167	-1.3353	1.04366	3.219	0.983833	11.809	1.05103	23.907	1.2701	45.275	1.81854			-0.0546191	0-Fold	Low Salt	WT			1.36905	25-Fold	Phy. Salt	WT			33.9167	15.427	2.96762
	34	1.592	0.780414	2.097	0.930313	6.157	1.28106	14.144	1.06036	23.833	1.42361			34	0.18	1.00859	1.704	1.05247	10.492	1.06211	22.69	1.43409	46.529	1.91715			0.0270683	0-Fold	Low Salt	WT			1.49565	25-Fold	Phy. Salt	WT			34	13.326	2.47093
	34.0833	0.235	0.911076	2.518	0.882894	5.87	1.19589	13.327	1.18799	24.361	1.52066			34.0833	-0.6536	1.06128	4.429	0.90318	10.353	1.00166	24.635	1.34262	46.628	2.00471			-0.155704	0-Fold	Low Salt	WT			1.26667	25-Fold	Phy. Salt	WT			34.0833	14.385	2.29133
	34.1667	2.208	0.845654	2.643	1.05634	5.626	1.06319	14.208	1.31253	25.226	1.31599			34.1667	-0.1925	0.963134	2.794	0.912903	10.905	0.872108	22.984	1.62631	43.677	1.88962			-0.10955	0-Fold	Low Salt	WT			1.31818	25-Fold	Phy. Salt	WT			34.1667	15.122	3.09733
	34.25	1.556	0.895213	2.179	0.972236	5.589	1.11979	13.074	1.15095	26.425	1.52501			34.25	-1.2836	0.94618	2.99	0.966389	11.302	1.00341	24.117	1.46185	45.204	2.08946			-0.0754959	0-Fold	Low Salt	WT			1.37815	25-Fold	Phy. Salt	WT			34.25	17.327	2.79212
	34.3333	1.186	0.883411	3.468	0.93169	6.25	1.16868	13.571	1.17327	27.01	1.68104			34.3333	0.296	0.932072	4.47	1.01945	11.187	1.12513	24.103	1.39127	48.805	2.07842			-0.0216898	0-Fold	Low Salt	WT			1.22335	25-Fold	Phy. Salt	WT			34.3333	19.3	2.87961
	34.4167	0.444	0.911672	4.499	1.11506	5.211	1.3388	13.849	1.09812	26.959	1.55061			34.4167	1.149	0.933658	2.712	0.979837	11.053	1.09976	24.184	1.62197	47.49	2.01778			0.252023	0-Fold	Low Salt	WT			1.44444	25-Fold	Phy. Salt	WT			34.4167	17.248	2.92503
	34.5	1.482	0.919256	3.795	0.992285	8.993	1.40084	14.167	1.27409	25.906	1.43433			34.5	-0.3524	1.02224	4.495	1.03724	10.659	0.903017	24.641	1.62531	49.803	2.25125			0.0968551	0-Fold	Low Salt	WT			1.375	25-Fold	Phy. Salt	WT			34.5	13.199	2.19206
	34.5833	0.389	0.798234	1.93	1.05245	8.525	1.32504	15.112	1.14018	26.335	1.717			34.5833	-0.0152	0.875574	4.361	0.944777	11.982	1.08179	26.047	1.54779	50.827	1.86358			0.0885975	0-Fold	Low Salt	WT			1.51546	25-Fold	Phy. Salt	WT			34.5833	20.327	3.07164
	34.6667	2.145	0.933779	3.53	0.964569	6.894	1.26522	13.946	1.12502	26.864	1.47658			34.6667	0.022	1.05919	4.374	0.965544	11.61	0.889261	28.562	1.56107	50.19	2.09677			-0.015087	0-Fold	Low Salt	WT			1.26923	25-Fold	Phy. Salt	WT			34.6667	15.519	2.60157
	34.75	0.47	0.847396	3.964	0.959692	7.458	1.21907	14.538	1.22308	27.877	1.48126			34.75	-1.063	1.00162	5.711	0.992834	13.354	1.04402	26.254	1.52915	50.373	1.98113			-0.0625425	0-Fold	Low Salt	WT			1.30833	25-Fold	Phy. Salt	WT			34.75	16.514	2.86347
	34.8333	2.814	0.892772	5.207	0.909686	7.336	1.24465	16.992	1.11231	27.678	1.55497			34.8333	-0.9783	0.912099	3.125	0.828392	12.621	1.08992	27.308	1.42827	52.955	1.86602			-0.0464427	0-Fold	Low Salt	WT			1.35252	25-Fold	Phy. Salt	WT			34.8333	18.269	2.43757
	34.9167	1.307	0.816446	4.72	0.969169	7.44	1.28829	17.021	1.1907	27.468	1.44553			34.9167	-0.2182	0.97016	3.824	0.928327	13.088	1.08482	28.955	1.55482	50.788	1.89465			0.0309564	0-Fold	Low Salt	WT			1.33566	25-Fold	Phy. Salt	WT			34.9167	18.52	2.51118
	35	1.565	0.909485	2.671	0.999768	7.726	1.12247	18.539	1.28211	29.09	1.58726			35	-1.1226	0.895054	4.758	1.10183	12.869	0.908141	28.293	1.39314	49.551	1.79914			0.000979112	0-Fold	Low Salt	WT			1.51136	25-Fold	Phy. Salt	WT			35	20.669	2.83984
	35.0833	1.714	0.993171	2.537	0.939913	6.782	1.08595	16.974	1.29718	30.054	1.44347			35.0833	0.246	1.00673	2.939	1.00435	13.94	0.988678	30.183	1.61762	51.064	1.94854			-0.127219	0-Fold	Low Salt	WT			1.22881	25-Fold	Phy. Salt	WT			35.0833	16.694	2.54626
	35.1667	1.613	0.778422	3.318	0.875352	6.111	1.08185	17.036	1.23394	29.369	1.66683			35.1667	-1.1117	1.03553	4.032	0.962388	13.103	1.13623	29.118	1.66522	49.737	1.72586			-0.280314	0-Fold	Low Salt	WT			1.40845	25-Fold	Phy. Salt	WT			35.1667	19.913	2.77309
	35.25	1.295	0.894832	3.705	0.935783	6.746	1.25303	18.73	1.38882	29.045	1.32774			35.25	0.496	0.99345	3.937	1.0503	14.044	0.985948	30.07	1.58245	51.848	2.01707			-0.0446611	0-Fold	Low Salt	WT			1.21875	25-Fold	Phy. Salt	WT			35.25	21.883	2.3774
	35.3333	0.401	0.91494	2.558	0.984663	8.887	1.32231	17.959	1.32892	30.544	1.6044			35.3333	-1.0849	0.95256	4.442	1.0566	12.262	1.0415	33.22	1.63872	51.19	1.93576			-0.0546552	0-Fold	Low Salt	WT			1.37	25-Fold	Phy. Salt	WT			35.3333	17.796	2.30535
	35.4167	1.608	0.921648	3.034	0.990202	6.686	1.16454	18.208	1.18111	29.193	1.47051			35.4167	-0.9477	0.952826	3.252	0.902347	14.309	1.12701	30.712	1.42334	52.269	1.93943			-0.0767636	0-Fold	Low Salt	WT			1.44444	25-Fold	Phy. Salt	WT			35.4167	23.393	2.20554
	35.5	0.688	0.781391	2.674	1.03214	7.107	1.28881	18.844	1.33071	31.614	1.67937			35.5	-0.4136	1.06454	4.39	0.854316	15.265	1.25092	31.403	1.64775	52.825	2.1612			-0.014236	0-Fold	Low Salt	WT			1.28261	25-Fold	Phy. Salt	WT			35.5	23.988	3.31172
	35.5833	-0.2648	0.822296	3.762	1.04857	7.11	1.22622	17.711	1.35428	29.714	1.53621			35.5833	-0.2052	0.977967	5.658	1.15611	14.387	1.07563	33.923	1.87487	53.255	2.14022			-0.0517344	0-Fold	Low Salt	WT			1.31858	25-Fold	Phy. Salt	WT			35.5833	21.169	2.37963
	35.6667	1.09	0.894983	3.022	1.03664	7.593	1.26513	19.128	1.35858	30.92	1.56313			35.6667	1.275	0.97811	4.994	1.17059	14.827	0.996543	32.045	2.02727	52.222	2.24547			-0.0529966	0-Fold	Low Salt	WT			1.31522	25-Fold	Phy. Salt	WT			35.6667	23.714	2.22568
	35.75	1.225	0.936452	4.952	0.970951	8.901	1.41709	19.849	1.26034	30.506	1.5307			35.75	-0.001	0.989646	4.389	0.910306	14.865	0.995052	33.703	1.79666	52.507	2.22658			0.157245	0-Fold	Low Salt	WT			1.46789	25-Fold	Phy. Salt	WT			35.75	24.91	2.83576
	35.8333	2.059	0.79224	3.016	1.06386	9.738	1.4528	19.659	1.22459	30.87	1.37308			35.8333	-0.9502	1.08431	4.113	0.982006	16.604	0.935341	33.206	1.49315	52.846	2.31383			0.023613	0-Fold	Low Salt	WT			1.31933	25-Fold	Phy. Salt	WT			35.8333	22.315	2.71053
	35.9167	1.839	0.894394	4.303	0.886135	9.787	1.1687	18.961	1.32336	30.065	1.60269			35.9167	0.657	0.88919	5.671	1.03034	16.472	1.05801	33.147	1.66576	52.134	1.99948			-0.06713	0-Fold	Low Salt	WT			1.35417	25-Fold	Phy. Salt	WT			35.9167	21.444	2.19628
	36	0.196	0.923493	5.362	0.959209	8.561	1.55947	19.203	1.34193	32.476	1.4528			36	0.798	0.86733	4.774	0.937999	15.679	0.93188	33.585	1.98944	54.306	2.06041			0.0470631	0-Fold	Low Salt	WT			1.32215	25-Fold	Phy. Salt	WT			36	25.69	3.01244
	36.0833	0.135	0.875532	3.977	0.973861	10.42	1.44604	19.737	1.43431	31.685	1.36152			36.0833	0.313	1.03878	5.108	0.997372	16.598	1.04993	32.712	1.78149	53.109	2.26352			-0.0213572	0-Fold	Low Salt	WT			1.28421	25-Fold	Phy. Salt	WT			36.0833	24.322	2.59458
	36.1667	1.027	0.964702	3.435	0.923589	7.521	1.28188	19.384	1.45107	32.205	1.65398			36.1667	-0.049	1.0411	4.698	0.806929	17.097	1.11712	34.611	1.68465	54.318	2.05961			0.0388637	0-Fold	Low Salt	WT			1.03297	0-Fold	Low Salt	WT			36.1667	26.083	2.45083
	36.25	2.995	1.04785	2.557	1.22489	10.313	1.22445	19.745	1.37677	32.567	1.53986			36.25	0.519	0.977881	5.518	0.9158	17.525	1.10031	35.225	1.93797	52.864	2.10754			0.0382762	0-Fold	Low Salt	WT			1.00885	0-Fold	Low Salt	WT			36.25	24.211	2.20555
	36.3333	0.218	0.765699	3.515	0.920721	8.585	1.24181	21.369	1.42486	31.439	1.52124			36.3333	-0.4509	1.10941	4.664	0.896735	17.351	1.05281	35.374	1.63633	52.586	2.04127			0.0131363	0-Fold	Low Salt	WT			1.01124	0-Fold	Low Salt	WT			36.3333	28.006	3.03919
	36.4167	1.026	0.784999	4.428	0.947116	8.297	1.24812	20.42	1.31865	33.831	1.68745			36.4167	1.364	0.95425	5.069	0.998171	17.762	1.17336	36.848	1.78533	55.21	2.25444			-0.135793	0-Fold	Low Salt	WT			0.964286	0-Fold	Low Salt	WT			36.4167	29.194	3.85093
	36.5	0.329	0.864648	4.97	0.964011	10.91	1.47572	21.233	1.29561	33.854	1.50903			36.5	0.813	0.961362	6.611	1.08582	18.11	1.17004	35.31	1.73921	57.13	2.16572			0.0980668	0-Fold	Low Salt	WT			0.971831	0-Fold	Low Salt	WT			36.5	27.346	2.29946
	36.5833	1.778	0.941638	3.323	1.09702	9.47	1.53855	20.813	1.54581	34.153	1.57254			36.5833	0.997	1.2314	5.665	1.08561	17.326	1.16826	35.171	1.89673	53.011	2.16592			-0.0474212	0-Fold	Low Salt	WT			0.970874	0-Fold	Low Salt	WT			36.5833	25.54	2.66521
	36.6667	0.418	0.904281	4.318	1.04986	9.943	1.37739	20.863	1.28088	33.394	1.40886			36.6667	0.006	0.879134	5.249	0.977666	17.889	1.19579	37.284	1.8497	54.244	1.99089			0.36629	1-Fold	Low Salt	WT			0.968992	0-Fold	Low Salt	WT			36.6667	30.325	2.96796
	36.75	1.011	0.918227	4.365	0.906124	9.451	1.56006	21.372	1.26734	33.081	1.38975			36.75	1.492	1.08728	5.927	1.0671	18.105	1.12323	36.248	1.64661	54.427	2.25586			0.318584	1-Fold	Low Salt	WT			1.0274	0-Fold	Low Salt	WT			36.75	29.592	2.73689
	36.8333	2.426	0.933638	3.104	0.991863	10.484	1.16961	21.781	1.2325	34.555	1.49			36.8333	1.373	1.03032	5.285	0.868121	18.088	1.01071	38.629	1.92154	55.402	2.12929			0.423008	1-Fold	Low Salt	WT			0.843243	0-Fold	Low Salt	WT			36.8333	29.728	3.24789
	36.9167	0.799	0.912171	3.004	1.16704	8.835	1.14854	20.781	1.36555	34.236	1.5583			36.9167	-0.9488	1.14166	5.088	0.984943	19.267	1.20272	40.178	2.19108	53.702	2.09876			0.3125	1-Fold	Low Salt	WT			1.11842	0-Fold	Low Salt	WT			36.9167	25.869	2.95854
	37	1.542	0.867635	4.432	0.949863	12.552	1.4147	22.503	1.30737	33.144	1.48037			37	-1.1807	1.0254	4.672	1.10805	18.401	1.1148	36.957	1.92505	55.845	2.48333			0.329912	1-Fold	Low Salt	WT			0.927536	0-Fold	Low Salt	WT			37	28.651	2.87099
	37.0833	-0.4838	0.80883	3.722	1.01281	10.543	1.27479	23.116	1.30825	33.627	1.43197			37.0833	-0.8234	1.00204	5.452	0.955517	20.514	1.12352	38.991	1.90493	54.184	1.91602			0.242867	1-Fold	Low Salt	WT			0.909091	0-Fold	Low Salt	WT			37.0833	27.262	2.61494
	37.1667	0.798	0.870046	4.903	1.03178	10.901	1.19583	21.268	1.38007	33.876	1.60909			37.1667	1.101	1.03037	4.52	1.00188	18.256	1.03002	38.932	2.11069	53.152	2.45093			0.38352	1-Fold	Low Salt	WT			1.01724	0-Fold	Low Salt	WT			37.1667	32.483	2.88416
	37.25	0.103	0.897659	3.203	1.20341	10.292	1.17704	21.229	1.57205	35.336	1.47985			37.25	-0.1031	0.976942	4.482	0.968171	19.61	1.19402	38.926	1.60146	54.818	2.37414			0.471449	1-Fold	Low Salt	WT			1.05102	0-Fold	Low Salt	WT			37.25	34.796	3.18093
	37.3333	1.992	0.755609	2.965	0.936259	8.73	1.39366	21.823	1.37423	35.891	1.57924			37.3333	-0.08	1.04594	6.251	1.15417	20.092	1.17486	38.375	1.8359	55.323	2.19222			0.235643	1-Fold	Low Salt	WT			1.05263	0-Fold	Low Salt	WT			37.3333	31.444	2.52324
	37.4167	1.712	0.913033	2.783	1.02367	10.903	1.35189	22.735	1.50644	34.088	1.2912			37.4167	-2.3868	1.14219	5.419	1.00036	18.614	1.05219	36.893	1.51698	54.692	2.59975			0.238987	1-Fold	Low Salt	WT			1.00515	0-Fold	Low Salt	WT			37.4167	26.727	1.9285
	37.5	1.171	0.953679	2.862	0.970838	13.035	1.11174	22.411	1.35602	34.899	1.43233			37.5	-2.7135	1.50841	6.599	0.86362	19.997	1.04739	40.021	2.02805	55.403	2.18722			0.303267	1-Fold	Low Salt	WT			1.0283	0-Fold	Low Salt	WT			37.5	25.657	2.07935
	37.5833	-0.0325	0.900858	3.908	0.958196	11.526	1.35142	22.498	1.62283	32.835	1.73261			37.5833	-1.6455	1.015	6.093	0.962776	20.783	1.31085	39.617	1.94181	55.702	2.30536			0.489515	1-Fold	Low Salt	WT			0.968254	0-Fold	Low Salt	WT			37.5833	32.436	2.97076
	37.6667	0.63	0.966401	2.972	0.92727	11.27	1.3541	22.514	1.58667	34.011	1.67935			37.6667	-2.4724	1.58395	5.343	0.988188	20.479	1.08938	39.43	1.71451	55.436	2.44725			0.269424	1-Fold	Low Salt	WT			1.05634	0-Fold	Low Salt	WT			37.6667	34.138	3.16288
	37.75	0.822	0.993094	5.544	1.01921	11.73	1.19241	22.189	1.54135	34.794	1.34833			37.75	-1.894	0.979009	5.669	1.07509	21.222	1.04907	40.05	1.97578	55.837	2.21632			0.388355	1-Fold	Low Salt	WT			1.0274	0-Fold	Low Salt	WT			37.75	33.62	2.12125
	37.8333	1.305	0.93315	3.925	1.02713	9.813	1.54605	23.488	1.56475	35.56	1.49117			37.8333	0.8	1.13934	4.391	1.08609	22.193	1.29525	40.668	2.25203	54.507	2.21103			0.337555	1-Fold	Low Salt	WT			0.978873	0-Fold	Low Salt	WT			37.8333	34.385	3.26268
	37.9167	-0.0167	0.954406	2.233	0.894064	13.317	1.22858	24.34	1.45511	35.315	1.5776			37.9167	-1.1074	1.01806	6.358	0.813274	21.066	1.22728	42.046	2.04826	55.718	2.14353			0.209378	1-Fold	Low Salt	WT			0.882353	0-Fold	Low Salt	WT			37.9167	35.292	2.37916
	38	1.656	1.03417	3.15	1.06533	12.402	2.0395	24.161	1.37848	34.766	1.34247			38	-1.8589	1.07014	7.29	1.1006	21.849	1.35145	37.709	2.13023	55.808	2.6279			0.285172	1-Fold	Low Salt	WT			1.08163	0-Fold	Low Salt	WT			38	32.843	2.86654
	38.0833	0.277	1.0058	4.519	0.758879	12.606	1.22247	22.672	1.52275	36.625	1.49338			38.0833	-0.4073	1.07375	6.562	0.804322	21.769	1.20223	39.549	1.85404	54.831	2.17586			0.369157	1-Fold	Low Salt	WT			0.966667	0-Fold	Low Salt	WT			38.0833	39.755	3.71203
	38.1667	1.196	0.918401	4.297	0.932302	11.942	1.31517	24.511	1.60951	35.043	1.68243			38.1667	-0.0268	0.993969	6.21	1.03606	21.448	1.18645	41.928	2.80887	53.206	2.57117			0.315102	1-Fold	Low Salt	WT			0.951456	0-Fold	Low Salt	WT			38.1667	35.29	3.03408
	38.25	0.476	0.812103	3.7	0.873892	12.867	1.34939	23.488	1.35069	37.526	1.48585			38.25	0.708	1.07587	7.489	1.04664	21.881	1.1257	41.615	1.87897	56.986	2.52171			0.232493	1-Fold	Low Salt	WT			1.05479	0-Fold	Low Salt	WT			38.25	35.997	3.31743
	38.3333	2.309	0.891555	5.566	0.906935	12.19	1.52582	24.108	1.49844	35.378	1.54844			38.3333	-0.5916	1.06047	5.725	1.06684	21.909	1.19098	42.083	2.43393	56.949	2.49058			0.219465	1-Fold	Low Salt	WT			1	0-Fold	Low Salt	WT			38.3333	30.971	3.43965
	38.4167	0.045	0.926555	4.416	0.997421	11.221	2.00842	23.698	1.45795	37.635	1.55217			38.4167	-1.4162	0.950262	5.471	1.11309	22.154	1.22085	40.698	1.8966	54.145	2.36657			0.262639	1-Fold	Low Salt	WT			0.890244	0-Fold	Low Salt	WT			38.4167	34.681	2.72709
	38.5	-0.7252	0.930937	4.189	0.991168	13.328	1.20845	24.841	1.50636	35.068	1.60764			38.5	-0.8959	1.04792	6.7	1.00288	22.683	1.15336	40.852	1.65135	53.816	2.23022			0.358308	1-Fold	Low Salt	WT			1.23232	0-Fold	Low Salt	WT			38.5	36.259	3.62479
	38.5833	0.944	0.9999	5.488	0.975329	10.591	2.02438	24.818	1.41206	36.268	1.33269			38.5833	0.531	1.17617	6.169	1.0252	22.293	1.14401	43.577	2.06666	53.133	2.12734			0.277876	1-Fold	Low Salt	WT			0.920863	0-Fold	Low Salt	WT			38.5833	36.837	1.90287
	38.6667	0.674	0.96651	6.366	1.1045	13.167	1.26001	25.079	1.60371	36.092	1.49725			38.6667	-0.9485	0.926314	6.591	1.13401	22.464	1.22749	39.789	1.73678	54.291	2.11253			0.45475	1-Fold	Low Salt	WT			0.984848	0-Fold	Low Salt	WT			38.6667	39.877	2.47468
	38.75	1.474	0.920593	3.509	1.09421	12.968	1.43449	25.109	1.50272	36.336	1.33256			38.75	-0.3154	1.09202	5.387	1.06128	23.675	1.33591	43.829	2.19418	54.929	2.13304			0.40099	1-Fold	Low Salt	WT			0.980392	0-Fold	Low Salt	WT			38.75	36.095	2.40426
	38.8333	1.955	0.861316	4.462	0.950103	12.098	1.25648	24.094	1.59809	34.983	1.48518			38.8333	-1.0895	1.12064	5.112	1.82026	24.118	1.1991	43.192	2.59896	54.321	2.44354			0.269414	1-Fold	Low Salt	WT			0.945455	0-Fold	Low Salt	WT			38.8333	37.885	2.09777
	38.9167	0.505	0.853746	4.029	1.05404	11.142	1.99771	26.184	1.54007	36.897	1.50775			38.9167	-0.0825	1.06391	5.871	1.1915	23.251	1.12366	42.692	1.89982	55.181	2.50321			0.21995	1-Fold	Low Salt	WT			0.973684	0-Fold	Low Salt	WT			38.9167	42.499	3.21569
	39	0.548	0.87291	3.49	1.19406	14.281	1.19983	25.312	1.48298	35.836	1.52638			39	-2.1041	1.11765	4.569	1.12426	23.716	1.28317	43.061	2.52314	55.766	2.41335			0.304919	1-Fold	Low Salt	WT			1.08696	0-Fold	Low Salt	WT			39	38.474	2.76201
	39.0833	-0.1386	1.05341	7.214	1.07639	11.596	2.03645	26.443	1.66643	37.058	1.45966			39.0833	-0.4342	1.11065	5.919	0.852936	23.412	1.30539	42.918	2.04062	54.475	2.39179			0.345913	1-Fold	Low Salt	WT			1.10417	0-Fold	Low Salt	WT			39.0833	38.845	2.84039
	39.1667	1.342	0.924246	5.044	1.05131	14.642	1.40386	26.518	1.50212	36.591	1.5062			39.1667	-1.4348	1.08444	6.332	0.969112	24.472	1.37341	42.359	1.97853	53.484	2.18637			0.408075	1-Fold	Low Salt	WT			0.811024	0-Fold	Low Salt	WT			39.1667	39.282	3.24303
	39.25	1.957	0.907189	3.541	1.28433	13.609	1.53115	25.777	1.5227	38.323	1.51377			39.25	-2.1809	1.10529	6.935	0.992845	24.945	1.20275	43.11	1.97043	56.151	2.16055			0.155649	1-Fold	Low Salt	WT			1.0198	0-Fold	Low Salt	WT			39.25	40.248	3.29444
	39.3333	1.744	1.02431	5.125	1.07868	14.22	1.14964	26.586	1.57462	39.431	1.42398			39.3333	-1.4989	1.07854	7.485	1.14977	24.663	1.28086	43.178	2.08483	55.548	2.36538			0.490452	1-Fold	Low Salt	WT			0.977941	0-Fold	Low Salt	WT			39.3333	42.181	3.31771
	39.4167	0.635	0.995247	4.464	1.03183	13.541	1.15566	25.145	1.66527	37.729	1.42835			39.4167	0.439	1.02428	6.597	0.871939	24.872	1.20167	45.097	2.40305	54.599	2.16079			0.4351	1-Fold	Low Salt	WT			1.03488	0-Fold	Low Salt	WT			39.4167	41.863	2.72566
	39.5	0.211	0.850135	3.991	1.51781	13.816	1.25157	25.491	1.5431	37.149	1.53946			39.5	-1.5481	1.05485	7.008	1.1581	23.943	1.22223	44.409	1.84625	54.319	2.26295			0.38632	1-Fold	Low Salt	WT			0.859873	0-Fold	Low Salt	WT			39.5	41.399	3.02402
	39.5833	1.652	0.952092	4.837	1.05698	14.755	1.17534	26.424	1.42999	36.655	1.36103			39.5833	-0.8444	1.13159	7.375	1.14545	24.933	1.37188	45.863	2.48741	54.486	2.28538			0.367761	1-Fold	Low Salt	WT			1.07947	0-Fold	Low Salt	WT			39.5833	42.381	2.15401
	39.6667	1.613	0.83322	6.442	1.0282	12.289	2.17439	26.079	1.5555	36.889	1.36356			39.6667	-2.386	1.18306	6.499	1.06467	25.047	1.27995	44.567	2.04452	54.788	2.44817			0.0776955	1-Fold	Low Salt	WT			1.01667	0-Fold	Low Salt	WT			39.6667	40.872	3.1408
	39.75	-0.3976	0.853524	2.32	1.34469	13.638	2.00531	26.177	1.66023	37.742	1.46238			39.75	-1.9795	1.18633	6.806	0.907677	26.625	1.31696	41.998	2.16829	57.254	2.26369			0.443952	1-Fold	Low Salt	WT			1.00629	0-Fold	Low Salt	WT			39.75	44.263	3.52031
	39.8333	1.142	0.95029	3.47	1.328	12.174	2.65936	27.087	1.5798	38.059	1.28752			39.8333	-0.2356	0.975082	5.566	1.01101	24.817	1.4326	43.517	2.23971	53.988	2.23887			0.342619	1-Fold	Low Salt	WT			1.02041	0-Fold	Low Salt	WT			39.8333	44.652	3.30503
	39.9167	-0.6726	0.89359	3.784	0.988472	13.988	1.39272	25.972	1.60346	37.18	1.44279			39.9167	-0.4244	1.04092	6.717	1.15953	24.515	1.23294	43.606	2.28443	55.362	2.50578			0.564442	1-Fold	Low Salt	WT			0.880952	0-Fold	Low Salt	WT			39.9167	43.575	3.20117
	40	0.258	1.15828	3.883	1.10186	12.846	2.03443	26.832	1.3998	39.284	1.49773			40	-2.6416	1.03978	6.821	1.02412	25.588	1.40212	40.8	5.35882	54.93	2.08072			0.35005	1-Fold	Low Salt	WT			1.1145	0-Fold	Low Salt	WT			40	43.019	2.63073
																											0.413512	1-Fold	Low Salt	WT			0.828125	0-Fold	Low Salt	WT			40.0833	44.144	2.99737
																											0.216644	1-Fold	Low Salt	WT			0.77381	0-Fold	Low Salt	WT			40.1667	16.328	10.8994
																											0.068097	1-Fold	Low Salt	WT			1.025	0-Fold	Low Salt	WT			40.25	19.019	9.34564
																											0.307714	1-Fold	Low Salt	WT			0.966667	0-Fold	Low Salt	WT
																											0.349884	1-Fold	Low Salt	WT			1.17021	0-Fold	Low Salt	WT
																											0.243748	1-Fold	Low Salt	WT			1.01961	0-Fold	Low Salt	WT
																											0.327653	1-Fold	Low Salt	WT			1.056	0-Fold	Low Salt	WT
																											0.202938	1-Fold	Low Salt	WT			1	0-Fold	Low Salt	WT
																											0.355173	1-Fold	Low Salt	WT			1.12069	0-Fold	Low Salt	WT
																											0.349693	1-Fold	Low Salt	WT			0.972789	0-Fold	Low Salt	WT
																											0.339658	1-Fold	Low Salt	WT			0.89011	0-Fold	Low Salt	WT
																											0.252238	1-Fold	Low Salt	WT			0.986486	0-Fold	Low Salt	WT
																											0.228118	1-Fold	Low Salt	WT			1.01942	0-Fold	Low Salt	WT
																											0.412689	1-Fold	Low Salt	WT			0.941748	0-Fold	Low Salt	WT
																											0.417187	1-Fold	Low Salt	WT			0.957983	0-Fold	Low Salt	WT
																											0.304746	1-Fold	Low Salt	WT			0.870968	0-Fold	Low Salt	WT
																											0.415305	1-Fold	Low Salt	WT			1	0-Fold	Low Salt	WT
																											0.436047	1-Fold	Low Salt	WT			0.97973	0-Fold	Low Salt	WT
																											0.217358	1-Fold	Low Salt	WT			1.03521	0-Fold	Low Salt	WT
																											0.280152	1-Fold	Low Salt	WT			0.984211	0-Fold	Low Salt	WT
																											0.340612	1-Fold	Low Salt	WT			0.954023	0-Fold	Low Salt	WT
																											0.337865	1-Fold	Low Salt	WT			1.09259	0-Fold	Low Salt	WT
																											0.336456	1-Fold	Low Salt	WT			0.965517	0-Fold	Low Salt	WT
																											0.318371	1-Fold	Low Salt	WT			0.983333	0-Fold	Low Salt	WT
																											0.295228	1-Fold	Low Salt	WT			0.93617	0-Fold	Low Salt	WT
																											0.352507	1-Fold	Low Salt	WT			1.01408	0-Fold	Low Salt	WT
																											0.456431	1-Fold	Low Salt	WT			0.929577	0-Fold	Low Salt	WT
																											0.383003	1-Fold	Low Salt	WT			0.969697	0-Fold	Low Salt	WT
																											0.465653	1-Fold	Low Salt	WT			1.04484	0-Fold	Low Salt	WT
																											0.393819	1-Fold	Low Salt	WT			1.0303	0-Fold	Low Salt	WT
																											0.289265	1-Fold	Low Salt	WT			1.02525	0-Fold	Low Salt	WT
																											0.465547	1-Fold	Low Salt	WT			1.18012	1-Fold	Low Salt	WT
																											0.375792	1-Fold	Low Salt	WT			0.99537	1-Fold	Low Salt	WT
																											0.351289	1-Fold	Low Salt	WT			0.980159	1-Fold	Low Salt	WT
																											0.313323	1-Fold	Low Salt	WT			0.918699	1-Fold	Low Salt	WT
																											0.367496	1-Fold	Low Salt	WT			1.03103	1-Fold	Low Salt	WT
																											0.28752	1-Fold	Low Salt	WT			0.94958	1-Fold	Low Salt	WT
																											1.13367	4-Fold	Low Salt	WT			1.04029	1-Fold	Low Salt	WT
																											0.872815	4-Fold	Low Salt	WT			0.996078	1-Fold	Low Salt	WT
																											1.26419	4-Fold	Low Salt	WT			0.960938	1-Fold	Low Salt	WT
																											0.981322	4-Fold	Low Salt	WT			1.07018	1-Fold	Low Salt	WT
																											0.888526	4-Fold	Low Salt	WT			0.966443	1-Fold	Low Salt	WT
																											1.41999	4-Fold	Low Salt	WT			1.02542	1-Fold	Low Salt	WT
																											1.40475	4-Fold	Low Salt	WT			0.916168	1-Fold	Low Salt	WT
																											0.934254	4-Fold	Low Salt	WT			0.904943	1-Fold	Low Salt	WT
																											1.17176	4-Fold	Low Salt	WT			1.07767	1-Fold	Low Salt	WT
																											1.01124	4-Fold	Low Salt	WT			1.14286	1-Fold	Low Salt	WT
																											1.24616	4-Fold	Low Salt	WT			1.10976	1-Fold	Low Salt	WT
																											1.10322	4-Fold	Low Salt	WT			1.1129	1-Fold	Low Salt	WT
																											1.2311	4-Fold	Low Salt	WT			1.07067	1-Fold	Low Salt	WT
																											1.10038	4-Fold	Low Salt	WT			1.08421	1-Fold	Low Salt	WT
																											0.905983	4-Fold	Low Salt	WT			1.02459	1-Fold	Low Salt	WT
																											0.990495	4-Fold	Low Salt	WT			1.07609	1-Fold	Low Salt	WT
																											1.14418	4-Fold	Low Salt	WT			1.08075	1-Fold	Low Salt	WT
																											0.981501	4-Fold	Low Salt	WT			1.03614	1-Fold	Low Salt	WT
																											1.02089	4-Fold	Low Salt	WT			1.09816	1-Fold	Low Salt	WT
																											0.905132	4-Fold	Low Salt	WT			1.16783	1-Fold	Low Salt	WT
																											0.860308	4-Fold	Low Salt	WT			1.01266	1-Fold	Low Salt	WT
																											0.965322	4-Fold	Low Salt	WT			1.00699	1-Fold	Low Salt	WT
																											1.31776	4-Fold	Low Salt	WT			1.04975	1-Fold	Low Salt	WT
																											1.07024	4-Fold	Low Salt	WT			1.05455	1-Fold	Low Salt	WT
																											1.05309	4-Fold	Low Salt	WT			0.986928	1-Fold	Low Salt	WT
																											1.11016	4-Fold	Low Salt	WT			0.862275	1-Fold	Low Salt	WT
																											1.07107	4-Fold	Low Salt	WT			1.10526	1-Fold	Low Salt	WT
																											1.32482	4-Fold	Low Salt	WT			1.11647	1-Fold	Low Salt	WT
																											0.951791	4-Fold	Low Salt	WT			1.06122	1-Fold	Low Salt	WT
																											1.02736	4-Fold	Low Salt	WT			1.00976	1-Fold	Low Salt	WT
																											1.18962	4-Fold	Low Salt	WT			0.902256	1-Fold	Low Salt	WT
																											1.03593	4-Fold	Low Salt	WT			1.13725	1-Fold	Low Salt	WT
																											1.11449	4-Fold	Low Salt	WT			1.01646	1-Fold	Low Salt	WT
																											1.11635	4-Fold	Low Salt	WT			1.15686	1-Fold	Low Salt	WT
																											0.931421	4-Fold	Low Salt	WT			1.18978	1-Fold	Low Salt	WT
																											1.09188	4-Fold	Low Salt	WT			1.05682	1-Fold	Low Salt	WT
																											0.943782	4-Fold	Low Salt	WT			1.0614	1-Fold	Low Salt	WT
																											1.31355	4-Fold	Low Salt	WT			1.08197	1-Fold	Low Salt	WT
																											0.875833	4-Fold	Low Salt	WT			1.0292	1-Fold	Low Salt	WT
																											1.00316	4-Fold	Low Salt	WT			1.2069	1-Fold	Low Salt	WT
																											1.25885	4-Fold	Low Salt	WT			1.10256	1-Fold	Low Salt	WT
																											1.11543	4-Fold	Low Salt	WT			1.06452	1-Fold	Low Salt	WT
																											1.1168	4-Fold	Low Salt	WT			1.01481	1-Fold	Low Salt	WT
																											1.22926	4-Fold	Low Salt	WT			1.12295	1-Fold	Low Salt	WT
																											1.20821	4-Fold	Low Salt	WT			1.0463	1-Fold	Low Salt	WT
																											1.09581	4-Fold	Low Salt	WT			1.11765	1-Fold	Low Salt	WT
																											1.09941	4-Fold	Low Salt	WT			1.05556	1-Fold	Low Salt	WT
																											1.36651	4-Fold	Low Salt	WT			1.09701	1-Fold	Low Salt	WT
																											1.1536	4-Fold	Low Salt	WT			1.09605	1-Fold	Low Salt	WT
																											1.09773	4-Fold	Low Salt	WT			1.05618	1-Fold	Low Salt	WT
																											1.04033	4-Fold	Low Salt	WT			1.04242	1-Fold	Low Salt	WT
																											1.20923	4-Fold	Low Salt	WT			1.2284	1-Fold	Low Salt	WT
																											0.795864	4-Fold	Low Salt	WT			1.10989	1-Fold	Low Salt	WT
																											1.06451	4-Fold	Low Salt	WT			1.15068	1-Fold	Low Salt	WT
																											1.11258	4-Fold	Low Salt	WT			1.02137	1-Fold	Low Salt	WT
																											1.23557	4-Fold	Low Salt	WT			1.11029	1-Fold	Low Salt	WT
																											1.17125	4-Fold	Low Salt	WT			1.13669	1-Fold	Low Salt	WT
																											1.14005	4-Fold	Low Salt	WT			1.10638	1-Fold	Low Salt	WT
																											1.01901	4-Fold	Low Salt	WT			1.07143	1-Fold	Low Salt	WT
																											1.21109	4-Fold	Low Salt	WT			0.992248	1-Fold	Low Salt	WT
																											1.10435	4-Fold	Low Salt	WT			1.06818	1-Fold	Low Salt	WT
																											1.0957	4-Fold	Low Salt	WT			1	1-Fold	Low Salt	WT
																											1.15503	4-Fold	Low Salt	WT			0.99435	1-Fold	Low Salt	WT
																											1.04635	4-Fold	Low Salt	WT			1	1-Fold	Low Salt	WT
																											1.04485	4-Fold	Low Salt	WT			1.10145	1-Fold	Low Salt	WT
																											0.858905	4-Fold	Low Salt	WT			1.01408	1-Fold	Low Salt	WT
																											1.26203	4-Fold	Low Salt	WT			1.18182	1-Fold	Low Salt	WT
																											3.17346	10-Fold	Low Salt	WT			1.03378	1-Fold	Low Salt	WT
																											3.78998	10-Fold	Low Salt	WT			1.18898	1-Fold	Low Salt	WT
																											3.29943	10-Fold	Low Salt	WT			1.05579	1-Fold	Low Salt	WT
																											3.25077	10-Fold	Low Salt	WT			1.09043	1-Fold	Low Salt	WT
																											4.01389	10-Fold	Low Salt	WT			1.08065	1-Fold	Low Salt	WT
																											3.2746	10-Fold	Low Salt	WT			1.32941	4-Fold	Low Salt	WT
																											2.43848	10-Fold	Low Salt	WT			1.20625	4-Fold	Low Salt	WT
																											3.3724	10-Fold	Low Salt	WT			1.27451	4-Fold	Low Salt	WT
																											4.2107	10-Fold	Low Salt	WT			1.30952	4-Fold	Low Salt	WT
																											3.98016	10-Fold	Low Salt	WT			1.20667	4-Fold	Low Salt	WT
																											4.2609	10-Fold	Low Salt	WT			1.57143	4-Fold	Low Salt	WT
																											3.66926	10-Fold	Low Salt	WT			1.14894	4-Fold	Low Salt	WT
																											4.31886	10-Fold	Low Salt	WT			1.32292	4-Fold	Low Salt	WT
																											4.14105	10-Fold	Low Salt	WT			1.39744	4-Fold	Low Salt	WT
																											4.15541	10-Fold	Low Salt	WT			1.19355	4-Fold	Low Salt	WT
																											3.67642	10-Fold	Low Salt	WT			1.44444	4-Fold	Low Salt	WT
																											3.56374	10-Fold	Low Salt	WT			1.24242	4-Fold	Low Salt	WT
																											4.15593	10-Fold	Low Salt	WT			1.2449	4-Fold	Low Salt	WT
																											3.72075	10-Fold	Low Salt	WT			1.25	4-Fold	Low Salt	WT
																											9.35776	25-Fold	Low Salt	WT			1.2623	4-Fold	Low Salt	WT
																											8.48582	25-Fold	Low Salt	WT			1.27551	4-Fold	Low Salt	WT
																											9.4322	25-Fold	Low Salt	WT			1.24286	4-Fold	Low Salt	WT
																											7.44376	25-Fold	Low Salt	WT			1.09091	4-Fold	Low Salt	WT
																											6.54337	25-Fold	Low Salt	WT			1.16923	4-Fold	Low Salt	WT
																											6.54337	25-Fold	Low Salt	WT			1.32222	4-Fold	Low Salt	WT
																											7.7927	25-Fold	Low Salt	WT			1.2381	4-Fold	Low Salt	WT
																											6.99818	25-Fold	Low Salt	WT			1.28696	4-Fold	Low Salt	WT
																											6.80767	25-Fold	Low Salt	WT			1.25	4-Fold	Low Salt	WT
																											6.77827	25-Fold	Low Salt	WT			1.17284	4-Fold	Low Salt	WT
																											6.65594	25-Fold	Low Salt	WT			1.25	4-Fold	Low Salt	WT
																											5.67068	25-Fold	Low Salt	WT			1.27273	4-Fold	Low Salt	WT
																											6.03992	25-Fold	Low Salt	WT			1.21569	4-Fold	Low Salt	WT
																											5.99951	25-Fold	Low Salt	WT			1.3871	4-Fold	Low Salt	WT
																											7.1614	25-Fold	Low Salt	WT			1.09302	4-Fold	Low Salt	WT
																											8.76202	25-Fold	Low Salt	WT			1.28571	4-Fold	Low Salt	WT
																											6.99077	25-Fold	Low Salt	WT			1.11111	4-Fold	Low Salt	WT
																											5.7577	25-Fold	Low Salt	WT			1.22917	4-Fold	Low Salt	WT
																											7.19321	25-Fold	Low Salt	WT			1.18966	4-Fold	Low Salt	WT
																											6.44847	25-Fold	Low Salt	WT			1.34328	4-Fold	Low Salt	WT
																											5.4217	25-Fold	Low Salt	WT			1.06349	4-Fold	Low Salt	WT
																											7.41978	25-Fold	Low Salt	WT			1.19149	4-Fold	Low Salt	WT
																											8.90375	25-Fold	Low Salt	WT			1.37037	4-Fold	Low Salt	WT
																											5.99152	25-Fold	Low Salt	WT			0.980392	4-Fold	Low Salt	WT
																											7.08283	25-Fold	Low Salt	WT			1.14815	4-Fold	Low Salt	WT
																											5.34422	25-Fold	Low Salt	WT			1.19048	4-Fold	Low Salt	WT
																											7.51573	25-Fold	Low Salt	WT			1.35849	4-Fold	Low Salt	WT
																											6.11954	25-Fold	Low Salt	WT			1.13115	4-Fold	Low Salt	WT
																											4.86832	25-Fold	Low Salt	WT			1.2	4-Fold	Low Salt	WT
																											4.35139	25-Fold	Low Salt	WT			1.3913	4-Fold	Low Salt	WT
																											4.75937	25-Fold	Low Salt	WT			1.21538	4-Fold	Low Salt	WT
																											6.18245	25-Fold	Low Salt	WT			1.17647	4-Fold	Low Salt	WT
																											6.98353	25-Fold	Low Salt	WT			1.11667	4-Fold	Low Salt	WT
																											7.23518	25-Fold	Low Salt	WT			1.21538	4-Fold	Low Salt	WT
																											2.79256	25-Fold	Low Salt	WT			1.21818	4-Fold	Low Salt	WT
																											5.75493	25-Fold	Low Salt	WT			1.23288	4-Fold	Low Salt	WT
																											6.67271	25-Fold	Low Salt	WT			1.25	4-Fold	Low Salt	WT
																											5.03931	25-Fold	Low Salt	WT			1.20896	4-Fold	Low Salt	WT
																											7.61941	25-Fold	Low Salt	WT			1.19753	4-Fold	Low Salt	WT
																											6.50869	25-Fold	Low Salt	WT			1.22807	4-Fold	Low Salt	WT
																											7.28611	25-Fold	Low Salt	WT			1.17778	4-Fold	Low Salt	WT
																																	1.14706	4-Fold	Low Salt	WT
																																	1.44	4-Fold	Low Salt	WT
																																	1.15596	4-Fold	Low Salt	WT
																																	1.40845	4-Fold	Low Salt	WT
																																	1.33721	4-Fold	Low Salt	WT
																																	1.37755	4-Fold	Low Salt	WT
																																	1.23404	4-Fold	Low Salt	WT
																																	1.32432	4-Fold	Low Salt	WT
																																	1.39062	4-Fold	Low Salt	WT
																																	1.32787	4-Fold	Low Salt	WT
																																	1.25	4-Fold	Low Salt	WT
																																	1.21538	4-Fold	Low Salt	WT
																																	1.24691	4-Fold	Low Salt	WT
																																	1.22727	4-Fold	Low Salt	WT
																																	1.33333	4-Fold	Low Salt	WT
																																	1.08791	4-Fold	Low Salt	WT
																																	1.32609	4-Fold	Low Salt	WT
																																	1.19298	4-Fold	Low Salt	WT
																																	1.4127	4-Fold	Low Salt	WT
																																	1.32836	10-Fold	Low Salt	WT
																																	1.34831	10-Fold	Low Salt	WT
																																	1.40299	10-Fold	Low Salt	WT
																																	1.24242	10-Fold	Low Salt	WT
																																	1.35593	10-Fold	Low Salt	WT
																																	1.45455	10-Fold	Low Salt	WT
																																	1.49231	10-Fold	Low Salt	WT
																																	1.36486	10-Fold	Low Salt	WT
																																	1.42593	10-Fold	Low Salt	WT
																																	1.46575	10-Fold	Low Salt	WT
																																	1.60784	10-Fold	Low Salt	WT
																																	1.39437	10-Fold	Low Salt	WT
																																	1.5098	10-Fold	Low Salt	WT
																																	1.28571	10-Fold	Low Salt	WT
																																	1.37143	10-Fold	Low Salt	WT
																																	1.42105	10-Fold	Low Salt	WT
																																	1.38571	10-Fold	Low Salt	WT
																																	1.48571	10-Fold	Low Salt	WT
																																	1.45714	10-Fold	Low Salt	WT
																																	1.40541	10-Fold	Low Salt	WT
																																	1.52	10-Fold	Low Salt	WT
																																	1.56098	10-Fold	Low Salt	WT
																																	1.44643	10-Fold	Low Salt	WT
																																	1.76923	10-Fold	Low Salt	WT
																																	1.28302	10-Fold	Low Salt	WT
																																	1.61364	10-Fold	Low Salt	WT
																																	1.42593	10-Fold	Low Salt	WT
																																	1.34545	10-Fold	Low Salt	WT
																																	1.81034	25-Fold	Low Salt	WT
																																	1.16393	25-Fold	Low Salt	WT
																																	1.81579	25-Fold	Low Salt	WT
																																	1.575	25-Fold	Low Salt	WT
																																	1.38983	25-Fold	Low Salt	WT
																																	1.38983	25-Fold	Low Salt	WT
																																	1.52174	25-Fold	Low Salt	WT
																																	1.54472	25-Fold	Low Salt	WT
																																	1.47561	25-Fold	Low Salt	WT
																																	1.7732	25-Fold	Low Salt	WT
																																	1.59649	25-Fold	Low Salt	WT
																																	1.5614	25-Fold	Low Salt	WT
																																	1.62963	25-Fold	Low Salt	WT
																																	1.45385	25-Fold	Low Salt	WT
																																	1.54878	25-Fold	Low Salt	WT
																																	1.60377	25-Fold	Low Salt	WT
																																	1.52688	25-Fold	Low Salt	WT
																																	1.47273	25-Fold	Low Salt	WT
																																	1.64935	25-Fold	Low Salt	WT
																																	1.64615	25-Fold	Low Salt	WT
																																	1.58228	25-Fold	Low Salt	WT
																																	1.60714	25-Fold	Low Salt	WT
																																	1.43478	25-Fold	Low Salt	WT
																																	1.47727	25-Fold	Low Salt	WT
																																	1.6875	25-Fold	Low Salt	WT
																																	1.52632	25-Fold	Low Salt	WT
																																	1.55556	25-Fold	Low Salt	WT
																																	1.71014	25-Fold	Low Salt	WT
																																	1.60656	25-Fold	Low Salt	WT
																																	1.54348	25-Fold	Low Salt	WT
																																	1.44643	25-Fold	Low Salt	WT
																																	1.53409	25-Fold	Low Salt	WT
																																	1.52632	25-Fold	Low Salt	WT
																																	1.30189	25-Fold	Low Salt	WT
																																	1.43802	25-Fold	Low Salt	WT
																																	1.825	25-Fold	Low Salt	WT
																																	1.43636	25-Fold	Low Salt	WT
																																	1.59524	25-Fold	Low Salt	WT
																																	1.55072	25-Fold	Low Salt	WT
																																	1.62121	25-Fold	Low Salt	WT
																																	1.61111	25-Fold	Low Salt	WT

## Sheet: Figure 4
Figure 4c(i)													Figure 4c(ii)													Figure 4d(i)								Figure 4d(ii)								Figure 4d(iii)					Figure 4d(iv)
	150 mM NaCl	0-Fold		1-Fold		4-Fold		10-Fold		25-Fold				15 mM NaCl	0-Fold		1-Fold		4-Fold		10-Fold		25-Fold					25-Fold, 150 mM NaCl								25-Fold, 15 mM NaCl								P20					P20 @ 40-min
	time (s)	Normalized length increment	error	Normalized length increment	error	Normalized length increment	error	Normalized length increment	error	Normalized length increment	error			time (s)	Normalized length increment	error	Normalized length increment	error	Normalized length increment	error	Normalized length increment	error	Normalized length increment	error			time (s)	30-nt mode	20-nt mode	error_30-nt mode	error_20-nt mode	Naked ssDNA			time (s)	30-nt mode	20-nt mode	error_30-nt mode	error_20-nt mode	Naked ssDNA			time (s)	150mM NaCl	15mM NaCl				150mM NaCl
	1	0.849152	0	0.846693	0	0.846617	0	0.852029	0	0.849611	0			1	0.653091	0	0.650991	0	0.648619	0	0.652404	0	0.652958	0			1	0	0	0	0	1			1	0	0	0	0	1			1	1	1			0-Fold	0.4
	2	0.849294	0.00139761	0.846882	0.00160083	0.846617	0	0.85222	0.00161092	0.849659	0.000815627			2	0.653567	0.00241162	0.651194	0.00160719	0.648889	0.0018395	0.652608	0.00161068	0.653569	0.00270441			2	0	4e-05	0	0.0004	0.99996			2	0	0.00036	0	0.00115049	0.99964			2	1	1			1-Fold	0.47
	3	0.849294	0.00139761	0.847025	0.00208435	0.846664	0.000812752	0.852458	0.00235261	0.849801	0.00160635			3	0.65377	0.00283557	0.6516	0.00269626	0.649159	0.00287192	0.653083	0.00283258	0.653909	0.00327902			3	0	0.00016	0	0.000787786	0.99984			3	0	0.00056	0	0.00139494	0.99944			3	1	1			4-Fold	0.59
	4	0.849484	0.0020904	0.847167	0.00245076	0.846759	0.00139344	0.852554	0.0028227	0.850135	0.00256487			4	0.653974	0.0031787	0.652142	0.00422499	0.649564	0.00375956	0.653558	0.00354671	0.654112	0.00379296			4	0	0.00044	0	0.00125786	0.99956			4	0	0.00068	0	0.00161358	0.99932			4	1	1			10-Fold	0.67
	5	0.84958	0.00234467	0.847309	0.00274733	0.846949	0.00208416	0.852697	0.00308029	0.85023	0.0027568			5	0.65445	0.00378076	0.652683	0.00505171	0.649834	0.00406585	0.653761	0.00400588	0.654248	0.0041612			5	0	0.00052	0	0.00135199	0.99948			5	0	0.00076	0	0.00177024	0.99924			5	1	1			25-Fold	0.72
	6	0.849627	0.00245788	0.847499	0.00306862	0.847043	0.00233767	0.852888	0.00336546	0.85042	0.00329019			6	0.654993	0.00444942	0.653022	0.00557383	0.650104	0.00451756	0.6541	0.00469731	0.654656	0.00488756			6	0	0.00068	0	0.00161358	0.99932			6	0	0.001	0	0.00207924	0.999			6	1	1
	7	0.849817	0.00306989	0.847641	0.0034659	0.84728	0.00283435	0.853079	0.00359837	0.850563	0.00347784			7	0.655197	0.00512411	0.653157	0.00563402	0.650306	0.00485508	0.654643	0.00535035	0.654995	0.00526152			7	0	0.0008	0	0.00170561	0.9992			7	0	0.0012	0	0.00223833	0.9988			7	1	1
	8	0.849865	0.00314655	0.847878	0.00406413	0.847518	0.00340636	0.853079	0.00359837	0.850705	0.00363929			8	0.655536	0.00590573	0.653564	0.00592581	0.650643	0.00539252	0.654847	0.00574642	0.655335	0.00588256			8	0	0.00092	0	0.00178478	0.99908			8	0	0.0014	0	0.00250252	0.9986			8	1	1
	9	0.850055	0.00360768	0.847973	0.00445278	0.847755	0.00385219	0.85327	0.00378866	0.850896	0.00415647			9	0.656148	0.00659942	0.653699	0.00610583	0.650846	0.00548246	0.655254	0.00642885	0.655471	0.00592491			9	0	0.00108	0	0.00203842	0.99892			9	0	0.00148	0	0.00252054	0.99852			9	1	1
	10	0.850103	0.00366399	0.848115	0.00454842	0.847849	0.00393784	0.853365	0.0040407	0.851086	0.004444			10	0.656623	0.00725767	0.653902	0.00614278	0.651115	0.00573387	0.655457	0.00685761	0.655674	0.00612428			10	0	0.00124	0	0.00217943	0.99876			10	0	0.0016	0	0.00260536	0.9984			10	1	1
	11	0.85015	0.00371764	0.848305	0.00465286	0.847897	0.00397746	0.85346	0.00411034	0.851276	0.00469115			11	0.657098	0.00780511	0.654241	0.00685636	0.651183	0.00575304	0.655525	0.00686346	0.655742	0.0064225			11	0	0.0014	0	0.00230064	0.9986			11	0	0.00164	0	0.00273222	0.99836			11	1	1
	12	0.850223	0.00470707	0.8484	0.00510428	0.847992	0.00421211	0.853651	0.00422706	0.851372	0.00473109			12	0.65737	0.00798167	0.654444	0.0068583	0.651588	0.00641083	0.655932	0.00712601	0.655878	0.00644471			12	0	0.00148	0	0.00232022	0.99852			12	0	0.00172	0	0.00274167	0.99828			12	1	1
	13	0.850223	0.00470707	0.848542	0.00515307	0.848181	0.00462872	0.853747	0.00427476	0.851657	0.00521741			13	0.657438	0.00807791	0.65485	0.00708243	0.651857	0.00683139	0.656204	0.00747287	0.656082	0.00673803			13	0	0.00172	0	0.00255872	0.99828			13	0	0.00184	0	0.00286646	0.99816			13	1	1
	14	0.850271	0.00475361	0.848732	0.00532629	0.848324	0.00497137	0.854033	0.00467641	0.851847	0.00549345			14	0.657846	0.0085067	0.655256	0.0073771	0.652195	0.00708156	0.656475	0.0078997	0.656286	0.00687903			14	0	0.00188	0	0.0026941	0.99812			14	0	0.00196	0	0.00292644	0.99804			14	1	1
	15	0.850413	0.00488031	0.848779	0.00533443	0.848371	0.00498946	0.854176	0.00549926	0.851943	0.00561923			15	0.658049	0.00893576	0.655595	0.00752305	0.652464	0.00730211	0.656679	0.00786067	0.656557	0.00700254			15	0	0.00196	0	0.00275578	0.99804			15	0	0.00212	0	0.00297898	0.99788			15	1	1
	16	0.850604	0.0050214	0.848921	0.00535129	0.848513	0.00541835	0.854319	0.00563342	0.852085	0.00585179			16	0.658457	0.00928819	0.655798	0.00791574	0.652667	0.00727127	0.65695	0.00812831	0.656829	0.00697699			16	0	0.00208	0	0.00286984	0.99792			16	0	0.00228	0	0.00296811	0.99772			16	1	1
	17	0.850604	0.0050214	0.848969	0.00547763	0.848608	0.00544047	0.854462	0.00575389	0.85218	0.00595875			17	0.658932	0.0093607	0.656069	0.00803593	0.653139	0.00751619	0.657357	0.00810634	0.657168	0.00741446			17	0	0.00216	0	0.00292229	0.99784			17	0	0.00248	0	0.00315422	0.99752			17	1	1
	18	0.850699	0.0050809	0.849063	0.00548007	0.848798	0.00570858	0.854653	0.00608275	0.852466	0.00613434			18	0.659272	0.00956506	0.656272	0.00794763	0.653409	0.00766019	0.657764	0.00847622	0.657847	0.00791544			18	0	0.0024	0	0.00300841	0.9976			18	0	0.00288	0	0.00336734	0.99712			18	1	1
	19	0.850984	0.00536688	0.849206	0.00547458	0.84894	0.00583288	0.854796	0.00638679	0.852609	0.00620568			19	0.659612	0.00983618	0.656407	0.00788259	0.653679	0.00811597	0.658443	0.00914408	0.658255	0.00785883			19	0	0.00252	0	0.00304339	0.99748			19	0	0.00312	0	0.00334326	0.99688			19	1	1
	20	0.851127	0.00541259	0.849348	0.00569739	0.849082	0.00616489	0.854844	0.00637779	0.852704	0.00617528			20	0.660019	0.0104819	0.656678	0.00839729	0.654016	0.00860349	0.658646	0.00950594	0.658526	0.00806077			20	0	0.0026	0	0.00302848	0.9974			20	0	0.00328	0	0.00342917	0.99672			20	1	1
	21	0.851365	0.00600002	0.849538	0.00600311	0.849177	0.00615839	0.855083	0.00662977	0.852989	0.00638079			21	0.660291	0.010556	0.656881	0.00870201	0.654421	0.00870733	0.659054	0.009901	0.658934	0.00826858			21	0	0.00284	0	0.00312927	0.99716			21	0	0.00352	0	0.00351757	0.99648			21	1	1
	22	0.85165	0.00625777	0.849727	0.00627701	0.849272	0.00625515	0.855274	0.00676698	0.85318	0.00679689			22	0.66063	0.0107368	0.65749	0.00902892	0.654758	0.0091104	0.659461	0.0105918	0.65907	0.00839931			22	0	0.003	0	0.00333333	0.997			22	0	0.0036	0	0.00357319	0.9964			22	1	1
	23	0.851888	0.00647054	0.849917	0.00662461	0.849367	0.00634622	0.855417	0.007004	0.853275	0.00674528			23	0.661038	0.0109217	0.657626	0.0093249	0.65496	0.00918025	0.6598	0.0106065	0.659341	0.00843327			23	0	0.00308	0	0.00330803	0.99692			23	0	0.00376	0	0.00358763	0.99624			23	1	1
	24	0.851983	0.00668302	0.849964	0.00660595	0.849509	0.00672548	0.855608	0.00710745	0.853417	0.00695569			24	0.661174	0.0113083	0.657829	0.00937379	0.655298	0.00980005	0.660411	0.0111223	0.659749	0.00886485			24	0	0.0032	0	0.00341121	0.9968			24	0	0.004	0	0.00377124	0.996			24	1	1
	25	0.852125	0.00698007	0.850154	0.00682067	0.849556	0.00671406	0.855798	0.00728772	0.853465	0.00702251			25	0.661377	0.0114615	0.658167	0.00949844	0.6555	0.0101086	0.66075	0.0114754	0.659885	0.00896303			25	0	0.00324	0	0.00344398	0.99676			25	0	0.00408	0	0.003813	0.99592			25	1	1
	26	0.85222	0.00705947	0.850296	0.00684655	0.849698	0.00687074	0.855894	0.00723187	0.853608	0.00721367			26	0.661717	0.0113214	0.65837	0.00970871	0.655635	0.0104464	0.661089	0.0113366	0.660292	0.00893309			26	0	0.00336	0	0.00353773	0.99664			26	0	0.00432	0	0.00380027	0.99568			26	1	1
	27	0.852411	0.00709774	0.850533	0.00718657	0.849793	0.0068396	0.856085	0.00756794	0.853893	0.00764599			27	0.661853	0.011519	0.658438	0.00974567	0.65604	0.0111467	0.661428	0.0114909	0.660564	0.00918933			27	0	0.0036	0	0.00374975	0.9964			27	0	0.00448	0	0.00390927	0.99552			27	1	1
	28	0.852411	0.00709774	0.850533	0.00718657	0.850125	0.0069906	0.856132	0.00753618	0.853966	0.00846275			28	0.662193	0.011593	0.658574	0.0100841	0.656377	0.0111368	0.661903	0.0113303	0.660903	0.0100058			28	6e-05	0.00364	0.0006	0.00377531	0.9963			28	0	0.00468	0	0.00425662	0.99532			28	0.98913	1
	29	0.852601	0.00762676	0.850581	0.00715726	0.850245	0.00750972	0.856323	0.00775538	0.854204	0.00870552			29	0.662532	0.0117258	0.658709	0.0100612	0.656647	0.0113964	0.66265	0.0114474	0.661243	0.010141			29	6e-05	0.00384	0.0006	0.00389436	0.9961			29	0	0.00488	0	0.00431413	0.99512			29	0.989691	1
	30	0.852696	0.00767937	0.850723	0.0071568	0.850482	0.00775971	0.856419	0.00819434	0.854347	0.008584			30	0.662668	0.0117416	0.659047	0.0103803	0.657052	0.0121218	0.662921	0.0117456	0.661582	0.0104254			30	6e-05	0.00396	0.0006	0.00383477	0.99598			30	0	0.00508	0	0.00443512	0.99492			30	0.99	1
	31	0.852791	0.00782347	0.85077	0.00712362	0.85053	0.00772961	0.856562	0.00816914	0.854537	0.00891721			31	0.66294	0.0117636	0.659318	0.0107302	0.657456	0.0119991	0.663599	0.0119712	0.661922	0.0106814			31	6e-05	0.00412	0.0006	0.00399818	0.99582			31	0	0.00528	0	0.00454402	0.99472			31	0.990385	1
	32	0.852886	0.00796096	0.850748	0.00782496	0.850625	0.00766612	0.856562	0.00816914	0.85468	0.00902895			32	0.663143	0.0120817	0.659657	0.0107488	0.657659	0.0119641	0.664007	0.0118905	0.662193	0.0111429			32	6e-05	0.00424	0.0006	0.00405298	0.9957			32	0	0.00544	0	0.00474037	0.99456			32	0.990654	1
	33	0.853124	0.00809725	0.850938	0.00796715	0.850719	0.00779063	0.856609	0.00829597	0.855156	0.0096481			33	0.663347	0.012606	0.659792	0.0107834	0.658063	0.0123825	0.664346	0.0122469	0.662533	0.0118955			33	6e-05	0.00464	0.0006	0.00435663	0.9953			33	6e-05	0.00564	0.0006	0.00489386	0.9943			33	0.991453	0.992958
	34	0.853267	0.00809404	0.851223	0.00828257	0.850909	0.00783605	0.856753	0.00842329	0.855489	0.0101006			34	0.663755	0.012878	0.659928	0.0110581	0.658468	0.0128313	0.664753	0.0128341	0.662873	0.0120746			34	6e-05	0.00492	0.0006	0.00457856	0.99502			34	6e-05	0.00584	0.0006	0.00497005	0.9941			34	0.991935	0.993197
	35	0.853409	0.00835276	0.85146	0.00824922	0.851099	0.00777162	0.856848	0.00842329	0.855679	0.00988216			35	0.664298	0.0135143	0.660402	0.0112187	0.65921	0.0128199	0.664956	0.012903	0.663144	0.0123077			35	6e-05	0.00508	0.0006	0.00447141	0.99486			35	6e-05	0.006	0.0006	0.00506922	0.99394			35	0.992188	0.993377
	36	0.853457	0.00831774	0.851649	0.00850511	0.851241	0.00801811	0.856991	0.00853686	0.855847	0.0101672			36	0.66457	0.0139378	0.660808	0.0116442	0.659615	0.0131859	0.665499	0.0136274	0.66362	0.0122894			36	0.00012	0.0052	0.000844232	0.00445856	0.99468			36	6e-05	0.00628	0.0006	0.0050614	0.99366			36	0.984848	0.993671
	37	0.853742	0.00852981	0.851697	0.00854423	0.851525	0.00810949	0.857182	0.0089057	0.856085	0.0102317			37	0.664977	0.0144986	0.661349	0.0120252	0.66002	0.0133875	0.665839	0.0138759	0.664231	0.0128729			37	0.00012	0.0054	0.000844232	0.00449017	0.99448			37	6e-05	0.00664	0.0006	0.00530964	0.9933			37	0.985401	0.994012
	38	0.853885	0.00857936	0.851839	0.00865535	0.85162	0.00810222	0.857277	0.00911718	0.856349	0.0102907			38	0.665385	0.014582	0.661756	0.012291	0.660357	0.0134483	0.666042	0.0141063	0.664367	0.0127766			38	0.00018	0.0056	0.00102868	0.00440386	0.99422			38	6e-05	0.00672	0.0006	0.0052687	0.99322			38	0.979021	0.994083
	39	0.85398	0.00874929	0.851981	0.0086735	0.851857	0.00846807	0.857468	0.00922916	0.856539	0.0105358			39	0.665724	0.0147898	0.662162	0.0125256	0.660694	0.0137512	0.666178	0.0141037	0.664706	0.0131303			39	0.00018	0.00576	0.00102868	0.00452405	0.99406			39	6e-05	0.00692	0.0006	0.00541916	0.99302			39	0.979592	0.994253
	40	0.854123	0.0089506	0.852149	0.00907802	0.851905	0.00858793	0.857516	0.00925512	0.856586	0.0108266			40	0.6662	0.0147422	0.6625	0.0127452	0.660964	0.0137998	0.666721	0.0145162	0.665317	0.0133061			40	0.00018	0.0058	0.00102868	0.00466667	0.99402			40	6e-05	0.00728	0.0006	0.00549395	0.99266			40	0.97973	0.994536
	41	0.854218	0.0089424	0.852291	0.00899717	0.851952	0.00870513	0.857637	0.0100715	0.856634	0.0109001			41	0.66654	0.0150334	0.662839	0.0132153	0.661234	0.014215	0.666992	0.0146719	0.665793	0.0132725			41	0.00018	0.00584	0.00102868	0.00470272	0.99398			41	6e-05	0.00756	0.0006	0.00547966	0.99238			41	0.979866	0.994737
	42	0.854265	0.00905934	0.852481	0.00918361	0.852047	0.00893205	0.857876	0.0101816	0.856872	0.0109054			42	0.666675	0.0150955	0.663177	0.0135879	0.661571	0.0142784	0.667263	0.0155395	0.6662	0.0133058			42	0.00018	0.00604	0.00102868	0.00470529	0.99378			42	6e-05	0.0078	0.0006	0.0054938	0.99214			42	0.980519	0.994898
	43	0.854503	0.00914188	0.852576	0.00931096	0.852094	0.008961	0.857997	0.0106036	0.85692	0.0109043			43	0.667083	0.0152659	0.663448	0.0137644	0.661706	0.014287	0.667535	0.0153714	0.666947	0.0135418			43	0.00018	0.00608	0.00102868	0.00470478	0.99374			43	6e-05	0.00824	0.0006	0.00559423	0.9917			43	0.980645	0.995169
	44	0.854693	0.00925647	0.852718	0.00945271	0.852167	0.00945982	0.858187	0.0108806	0.857015	0.0108298			44	0.667355	0.0151259	0.663787	0.0140942	0.662111	0.0144818	0.66767	0.0154024	0.667083	0.0136675			44	0.00018	0.00616	0.00102868	0.00466822	0.99366			44	6e-05	0.00832	0.0006	0.0056477	0.99162			44	0.980892	0.995215
	45	0.854883	0.00919937	0.85305	0.00956621	0.852287	0.00998032	0.858331	0.0112603	0.85711	0.0108227			45	0.667626	0.0155161	0.664057	0.0141796	0.662516	0.0144709	0.66801	0.0154098	0.667287	0.0136146			45	0.00018	0.00624	0.00102868	0.00466476	0.99358			45	6e-05	0.00844	0.0006	0.0056252	0.9915			45	0.981132	0.995283
	46	0.854978	0.00932417	0.853145	0.00974657	0.852382	0.0101041	0.858521	0.0113712	0.857157	0.0110968			46	0.667762	0.0154983	0.664396	0.0140995	0.662988	0.0148219	0.668213	0.0154427	0.667762	0.0138479			46	0.00018	0.00628	0.00102868	0.00479916	0.99354			46	6e-05	0.00872	0.0006	0.00572445	0.99122			46	0.98125	0.995434
	47	0.855169	0.00948268	0.853192	0.00991006	0.852477	0.0102976	0.85876	0.0116706	0.857183	0.0113602			47	0.668305	0.0156396	0.664667	0.0140364	0.663325	0.0153319	0.668485	0.0152999	0.667966	0.0141703			47	0.00024	0.00628	0.00118168	0.00483272	0.99348			47	6e-05	0.00884	0.0006	0.00586157	0.9911			47	0.975155	0.995495
	48	0.855267	0.0100468	0.853429	0.00987791	0.852619	0.0105027	0.858808	0.0116127	0.857326	0.0115456			48	0.668781	0.0155559	0.66487	0.0139346	0.663595	0.0155593	0.66862	0.0155513	0.668237	0.0143044			48	0.00024	0.0064	0.00118168	0.00492366	0.99336			48	6e-05	0.009	0.0006	0.00591864	0.99094			48	0.97561	0.995575
	49	0.85541	0.0100195	0.853571	0.0100449	0.852761	0.0106969	0.858903	0.0117504	0.857516	0.0117129			49	0.669053	0.0155959	0.665208	0.0140061	0.664067	0.0151897	0.668688	0.0156746	0.668441	0.0141563			49	0.00024	0.00656	0.00118168	0.00500569	0.9932			49	6e-05	0.00912	0.0006	0.00585564	0.99082			49	0.97619	0.995633
	50	0.85553	0.0104711	0.853619	0.00997439	0.852809	0.0107121	0.859024	0.0119937	0.857849	0.0120226			50	0.669528	0.0156431	0.66575	0.0144355	0.664472	0.0152538	0.669231	0.0157607	0.668713	0.0144007			50	0.00024	0.00684	0.00118168	0.00515756	0.99292			50	6e-05	0.00928	0.0006	0.00595959	0.99066			50	0.977143	0.995708
	51	0.855626	0.0104965	0.853761	0.0102042	0.852999	0.0108362	0.859024	0.0119937	0.857944	0.0120583			51	0.669664	0.0154747	0.666359	0.0150658	0.664944	0.0153605	0.66957	0.0157011	0.668984	0.0143777			51	0.00024	0.00692	0.00118168	0.00517508	0.99284			51	6e-05	0.00944	0.0006	0.00594982	0.9905			51	0.977401	0.995781
	52	0.855816	0.0104636	0.853808	0.0102781	0.853093	0.0109282	0.85912	0.0119987	0.858039	0.0119636			52	0.669732	0.015537	0.666563	0.0151625	0.665416	0.0157277	0.670045	0.0160776	0.669256	0.0147234			52	0.00024	0.007	0.00118168	0.00512865	0.99276			52	6e-05	0.0096	0.0006	0.00609686	0.99034			52	0.977654	0.995851
	53	0.855958	0.0105616	0.853903	0.010493	0.853188	0.011085	0.859167	0.0119369	0.858325	0.0122376			53	0.670004	0.0156029	0.66724	0.015366	0.665686	0.0156678	0.670385	0.0164358	0.669663	0.0152988			53	0.00024	0.00724	0.00118168	0.00526302	0.99252			53	6e-05	0.00984	0.0006	0.00634165	0.9901			53	0.978378	0.995951
	54	0.856054	0.0106471	0.85414	0.0105513	0.853283	0.011033	0.859406	0.0123105	0.858372	0.0122804			54	0.670275	0.0154233	0.667713	0.0151598	0.666091	0.0157047	0.670588	0.0163525	0.670003	0.0155998			54	0.00024	0.00728	0.00118168	0.00528401	0.99248			54	6e-05	0.01004	0.0006	0.0064697	0.9899			54	0.978495	0.996032
	55	0.856291	0.01059	0.854188	0.010476	0.853261	0.0112194	0.859692	0.0125319	0.85861	0.0121723			55	0.670547	0.0159237	0.668255	0.0152718	0.666293	0.0160283	0.670927	0.0168462	0.670071	0.0154018			55	0.00024	0.00748	0.00118168	0.00523099	0.99228			55	0.00012	0.01008	0.000844232	0.00631765	0.9898			55	0.979058	0.992126
	56	0.856386	0.0105915	0.854188	0.010476	0.853356	0.0112345	0.859788	0.01258	0.85861	0.0121723			56	0.670751	0.0160248	0.668661	0.0154176	0.666495	0.0160055	0.671334	0.0167615	0.67041	0.0155087			56	0.00024	0.00748	0.00118168	0.00523099	0.99228			56	0.00018	0.01028	0.00102868	0.00631189	0.98954			56	0.979058	0.988462
	57	0.856434	0.0105912	0.85433	0.0105287	0.853451	0.0111781	0.859813	0.0129541	0.858753	0.0124118			57	0.670819	0.0161968	0.668864	0.0152803	0.666698	0.0163131	0.671742	0.0173541	0.670818	0.016006			57	0.00024	0.0076	0.00118168	0.00534846	0.99216			57	0.00018	0.01052	0.00102868	0.00652343	0.9893			57	0.979381	0.988722
	58	0.856672	0.0103535	0.854545	0.0107996	0.853545	0.0112564	0.859956	0.0130497	0.858801	0.0125706			58	0.670954	0.0161253	0.669068	0.0154268	0.6669	0.0163912	0.672216	0.0173176	0.671021	0.0159806			58	0.00024	0.00764	0.00118168	0.00542631	0.99212			58	0.00018	0.01064	0.00102868	0.00651265	0.98918			58	0.979487	0.988848
	59	0.856719	0.0104241	0.854592	0.0107894	0.853735	0.011403	0.860052	0.0130321	0.858848	0.0127265			59	0.671362	0.0163001	0.669135	0.0154167	0.666968	0.0164344	0.672624	0.0171748	0.671361	0.0157309			59	0.00024	0.00768	0.00118168	0.00550276	0.99208			59	0.00024	0.01084	0.00118168	0.00636391	0.98892			59	0.979592	0.985455
	60	0.856767	0.0105679	0.854902	0.0109074	0.853855	0.0115727	0.860243	0.0131069	0.858943	0.0128539			60	0.671837	0.0162672	0.669338	0.0152089	0.667305	0.0164769	0.673031	0.0172775	0.671768	0.0160007			60	0.00024	0.00776	0.00118168	0.00556526	0.992			60	0.00024	0.01108	0.00118168	0.00647868	0.98868			60	0.979798	0.985765
	61	0.856909	0.0109106	0.85507	0.0112393	0.854045	0.0118334	0.860386	0.0131856	0.859038	0.0128598			61	0.672177	0.0168508	0.669812	0.016021	0.667642	0.0165056	0.673302	0.0173702	0.672176	0.0166439			61	0.00024	0.00784	0.00118168	0.00556816	0.99192			61	0.00024	0.01132	0.00118168	0.0067523	0.98844			61	0.98	0.986063
	62	0.8571	0.0111558	0.85526	0.0115792	0.854282	0.0120075	0.860577	0.0134715	0.859229	0.0129235			62	0.672449	0.0167214	0.670354	0.0163196	0.667777	0.0164695	0.673506	0.0177494	0.672312	0.0164924			62	0.00024	0.008	0.00118168	0.00559942	0.99176			62	0.00024	0.0114	0.00118168	0.00668785	0.98836			62	0.980392	0.986159
	63	0.857242	0.0113284	0.855307	0.0116272	0.854424	0.0119872	0.86072	0.0133091	0.859324	0.0129224			63	0.672924	0.0167384	0.671031	0.0164766	0.668317	0.0168465	0.673777	0.0177224	0.672515	0.016487			63	0.00024	0.00808	0.00118168	0.00559885	0.99168			63	0.00024	0.01152	0.00118168	0.00668555	0.98824			63	0.980583	0.986301
	64	0.857385	0.0115591	0.855402	0.0115869	0.854472	0.0119791	0.860767	0.0134625	0.859562	0.0131713			64	0.673332	0.0169773	0.671234	0.0167212	0.668587	0.0168564	0.674184	0.0177701	0.673059	0.0165233			64	0.00024	0.00828	0.00118168	0.00572092	0.99148			64	0.00024	0.01184	0.00118168	0.006701	0.98792			64	0.981043	0.986667
	65	0.857575	0.0116309	0.855497	0.0116111	0.854566	0.0118959	0.860958	0.0137795	0.859657	0.0132768			65	0.673535	0.0168952	0.671843	0.016784	0.668721	0.0168056	0.674252	0.0181619	0.673195	0.0166396			65	0.00024	0.00836	0.00118168	0.00577266	0.9914			65	0.00024	0.01192	0.00118168	0.0067505	0.98784			65	0.981221	0.986755
	66	0.857791	0.0119916	0.855595	0.0122693	0.854709	0.0121857	0.861079	0.0139092	0.859657	0.0132768			66	0.673807	0.017272	0.672182	0.0167827	0.668789	0.0167793	0.674591	0.0182268	0.673466	0.0168076			66	0.00024	0.00836	0.00118168	0.00577266	0.9914			66	0.00024	0.01208	0.00118168	0.00682195	0.98768			66	0.981221	0.986928
	67	0.857959	0.0120163	0.85569	0.0122239	0.854756	0.0123628	0.861153	0.0140943	0.85973	0.0135823			67	0.674147	0.0176534	0.672385	0.0166267	0.669059	0.0168853	0.674659	0.0181874	0.673738	0.016965			67	0.0003	0.0084	0.00131426	0.00583961	0.9913			67	0.00024	0.01224	0.00118168	0.0068889	0.98752			67	0.976744	0.987097
	68	0.858102	0.012016	0.855832	0.0124091	0.854898	0.0123868	0.861296	0.0141939	0.85992	0.0137793			68	0.674351	0.0178718	0.672588	0.0166787	0.669194	0.0171082	0.675066	0.0185969	0.674077	0.0170242			68	0.0003	0.00856	0.00131426	0.00593623	0.99114			68	0.00024	0.01244	0.00118168	0.00691408	0.98732			68	0.977169	0.987302
	69	0.858339	0.0118917	0.856069	0.0127807	0.854946	0.012435	0.861487	0.0143179	0.860016	0.0138733			69	0.67469	0.0179097	0.672723	0.0168692	0.669733	0.017336	0.675541	0.0186899	0.674417	0.0168488			69	0.0003	0.00864	0.00131426	0.00598233	0.99106			69	0.00024	0.01264	0.00118168	0.00683946	0.98712			69	0.977376	0.9875
	70	0.858339	0.0118917	0.856116	0.0128761	0.855088	0.0124514	0.861534	0.0144012	0.860158	0.0139269			70	0.674894	0.0176425	0.672927	0.0167013	0.670071	0.0174269	0.675948	0.0189532	0.674553	0.0168854			70	0.0003	0.00876	0.00131426	0.00600861	0.99094			70	0.00024	0.01272	0.00118168	0.00685504	0.98704			70	0.977679	0.987578
	71	0.858365	0.0120938	0.856116	0.0128761	0.855183	0.0124798	0.861677	0.0144321	0.860396	0.0140048			71	0.675166	0.0174126	0.673333	0.0167745	0.67034	0.0171726	0.676355	0.0187571	0.674621	0.0169581			71	0.0003	0.00896	0.00131426	0.00604682	0.99074			71	0.00024	0.01276	0.00118168	0.00688597	0.987			71	0.978166	0.987616
	72	0.858412	0.012067	0.856211	0.0129419	0.85523	0.0125239	0.861868	0.0143762	0.860539	0.0140448			72	0.675301	0.0175155	0.673671	0.0168734	0.670813	0.017475	0.676627	0.0190892	0.675232	0.0172303			72	0.0003	0.00908	0.00131426	0.00606643	0.99062			72	0.0003	0.01312	0.00131426	0.00696496	0.98658			72	0.978448	0.984985
	73	0.85865	0.0124467	0.856237	0.0130046	0.855398	0.0125551	0.862011	0.0143419	0.860824	0.0141098			73	0.675641	0.0180993	0.67401	0.0174234	0.671285	0.017695	0.676762	0.0192742	0.675775	0.0175779			73	0.0003	0.00932	0.00131426	0.00609832	0.99038			73	0.0003	0.01344	0.00131426	0.00711283	0.98626			73	0.978992	0.985337
	74	0.858698	0.0123525	0.856284	0.0130366	0.85573	0.0129527	0.862275	0.0147492	0.861015	0.014196			74	0.675981	0.0183973	0.674281	0.0173376	0.67169	0.0179855	0.67717	0.018998	0.676047	0.0174428			74	0.0003	0.00948	0.00131426	0.00614058	0.99022			74	0.0003	0.0136	0.00131426	0.00705534	0.9861			74	0.979339	0.985507
	75	0.858818	0.0123491	0.856379	0.013159	0.855825	0.0129646	0.862301	0.0148207	0.861135	0.0146767			75	0.676184	0.0183124	0.674416	0.0172915	0.672027	0.0181008	0.677509	0.0186108	0.676115	0.017394			75	0.00036	0.00956	0.0014321	0.00630267	0.99008			75	0.0003	0.01364	0.00131426	0.00703458	0.98606			75	0.97551	0.985549
	76	0.859009	0.0124117	0.856474	0.0132178	0.855872	0.0128796	0.862396	0.014861	0.861113	0.0147539			76	0.676796	0.0184074	0.674687	0.017037	0.672229	0.0181536	0.677712	0.018678	0.676386	0.0172464			76	0.00042	0.00952	0.00153859	0.00627401	0.99006			76	0.0003	0.0138	0.00131426	0.0069718	0.9859			76	0.971429	0.985714
	77	0.859246	0.0126828	0.856499	0.0132718	0.855967	0.0129482	0.86254	0.0147047	0.861208	0.0147655			77	0.676999	0.0185599	0.675228	0.0171761	0.672499	0.0181496	0.677848	0.0186542	0.676929	0.0176809			77	0.00042	0.0096	0.00153859	0.00627968	0.98998			77	0.0003	0.01412	0.00131426	0.00715666	0.98558			77	0.97166	0.986034
	78	0.859294	0.012709	0.856641	0.0134151	0.856014	0.0129215	0.862635	0.0147933	0.861351	0.0149352			78	0.677407	0.0187975	0.675296	0.0172748	0.672836	0.0179812	0.678323	0.0188026	0.677201	0.0180381			78	0.00042	0.00972	0.00153859	0.0063629	0.98986			78	0.0003	0.01428	0.00131426	0.00730861	0.98542			78	0.972	0.986188
	79	0.859484	0.0128071	0.856736	0.0135264	0.856251	0.0130187	0.86273	0.0147197	0.861494	0.0149437			79	0.677679	0.0188276	0.675702	0.0176449	0.673174	0.0180511	0.678798	0.0188279	0.677812	0.0184473			79	0.00042	0.00984	0.00153859	0.00636709	0.98974			79	0.0003	0.01464	0.00131426	0.00748267	0.98506			79	0.972332	0.986523
	80	0.859532	0.0128299	0.856878	0.0137736	0.856441	0.0128337	0.86273	0.0147197	0.861589	0.0148429			80	0.678154	0.0188233	0.675906	0.0176703	0.673443	0.0178645	0.679273	0.0188291	0.678152	0.0179359			80	0.00042	0.00992	0.00153859	0.00631765	0.98966			80	0.0003	0.01484	0.00131426	0.00726514	0.98486			80	0.972549	0.986702
	81	0.859579	0.0128521	0.857021	0.0137248	0.856725	0.0126861	0.862947	0.0149474	0.861779	0.0149468			81	0.678426	0.0187812	0.676109	0.0179402	0.673916	0.0177868	0.679884	0.0192876	0.678288	0.0181462			81	0.00042	0.01008	0.00153859	0.00636861	0.9895			81	0.00036	0.01492	0.0014321	0.00732186	0.98472			81	0.972973	0.984169
	82	0.859817	0.0130145	0.857141	0.0138722	0.856868	0.0126956	0.86309	0.0149333	0.861922	0.0148374			82	0.678697	0.0187309	0.676447	0.0180795	0.674185	0.0177308	0.680155	0.0190354	0.678831	0.0185483			82	0.00042	0.0102	0.00153859	0.00631497	0.98938			82	0.00036	0.01524	0.0014321	0.00749292	0.9844			82	0.973282	0.984496
	83	0.859817	0.0130145	0.857214	0.0141054	0.856962	0.0126168	0.863185	0.0152189	0.862017	0.0148833			83	0.679716	0.0185701	0.676718	0.0180244	0.674523	0.0178046	0.680698	0.0191309	0.679102	0.0186333			83	0.00042	0.01028	0.00153859	0.00633745	0.9893			83	0.00036	0.0154	0.0014321	0.00752907	0.98424			83	0.973485	0.984655
	84	0.859912	0.01305	0.857261	0.0140674	0.857105	0.0125551	0.863329	0.0156071	0.862112	0.0151326			84	0.67992	0.0188073	0.676989	0.0181089	0.674793	0.0180389	0.681105	0.0191697	0.679714	0.0195887			84	0.00042	0.01036	0.00153859	0.0064597	0.98922			84	0.00036	0.01576	0.0014321	0.0079355	0.98388			84	0.973684	0.985
	85	0.860007	0.0132646	0.857356	0.0141039	0.857294	0.0125053	0.863424	0.0158241	0.862208	0.0150712			85	0.680328	0.0187127	0.677192	0.0181547	0.675062	0.0180593	0.681444	0.0194211	0.679782	0.0196369			85	0.00042	0.01044	0.00153859	0.0064296	0.98914			85	0.00042	0.0158	0.00153859	0.00792643	0.98378			85	0.973881	0.982587
	86	0.860102	0.0133543	0.857403	0.0141213	0.857389	0.012601	0.863615	0.0158519	0.862493	0.0151305			86	0.680667	0.0187794	0.677666	0.0180647	0.6754	0.0179967	0.681648	0.0194982	0.679917	0.0193658			86	0.00042	0.01068	0.00153859	0.0064587	0.9889			86	0.00048	0.01588	0.00163596	0.00778406	0.98364			86	0.974453	0.980247
	87	0.860175	0.0133028	0.857429	0.0142705	0.857484	0.0126319	0.86364	0.0159584	0.862636	0.0151532			87	0.681211	0.0193824	0.677937	0.018268	0.67567	0.0181007	0.681783	0.0197516	0.680393	0.0197744			87	0.00042	0.0108	0.00153859	0.00646982	0.98878			87	0.00048	0.01616	0.00163596	0.00795787	0.98336			87	0.974729	0.980583
	88	0.86027	0.0133293	0.857476	0.0143998	0.857579	0.0126603	0.863688	0.0159145	0.862709	0.0154189			88	0.681822	0.0197117	0.678275	0.0183395	0.676344	0.0186709	0.682055	0.0200591	0.680596	0.0198012			88	0.00048	0.01084	0.00163596	0.00653927	0.98868			88	0.00054	0.01628	0.00172574	0.00794435	0.98318			88	0.971326	0.978365
	89	0.860439	0.0135307	0.857618	0.0142773	0.857604	0.0127338	0.863879	0.0160804	0.862804	0.0155473			89	0.682229	0.0196849	0.678749	0.0190071	0.676816	0.0186947	0.68253	0.0201819	0.681072	0.0198444			89	0.00048	0.01092	0.00163596	0.00660223	0.9886			89	0.0006	0.01656	0.00180907	0.00793957	0.98284			89	0.97153	0.976415
	90	0.860581	0.0136197	0.857764	0.0144177	0.857841	0.0128554	0.863905	0.0160317	0.862947	0.0158565			90	0.682501	0.0198165	0.679088	0.0195539	0.677086	0.0187046	0.682937	0.0202818	0.681411	0.0196363			90	0.00048	0.01104	0.00163596	0.00675385	0.98848			90	0.0006	0.01676	0.00180907	0.00785104	0.98264			90	0.971831	0.97669
	91	0.860771	0.0140001	0.857859	0.0146681	0.857983	0.0128838	0.864	0.0161365	0.862994	0.0159409			91	0.68318	0.0201087	0.679223	0.0199884	0.677356	0.0185586	0.683208	0.0203693	0.681615	0.0194378			91	0.00048	0.01108	0.00163596	0.00679524	0.98844			91	0.00066	0.01688	0.0018868	0.00774503	0.98246			91	0.97193	0.974596
	92	0.860867	0.0140115	0.858027	0.0149446	0.858031	0.012892	0.864143	0.0159932	0.863089	0.0162022			92	0.683384	0.0203948	0.679832	0.0199246	0.677491	0.0184821	0.683547	0.0204	0.681887	0.019389			92	0.00048	0.01116	0.00163596	0.00692342	0.98836			92	0.00072	0.01704	0.00195959	0.00770402	0.98224			92	0.972125	0.972603
	93	0.860962	0.0140779	0.858074	0.0149547	0.858173	0.0130942	0.864239	0.0162407	0.863353	0.0164787			93	0.683452	0.0205341	0.680103	0.0206632	0.677761	0.0184223	0.683955	0.0208614	0.682294	0.0195001			93	0.00054	0.01136	0.00172574	0.00700291	0.9881			93	0.00072	0.01728	0.00195959	0.00775129	0.982			93	0.969283	0.972973
	94	0.861199	0.0141475	0.858194	0.0153023	0.858246	0.0134605	0.864334	0.0161908	0.863496	0.0163338			94	0.683792	0.020672	0.680374	0.0207384	0.677828	0.0187155	0.684158	0.0208395	0.682769	0.0194517			94	0.00054	0.01148	0.00172574	0.00693182	0.98798			94	0.00072	0.01756	0.00195959	0.00773072	0.98172			94	0.969595	0.973392
	95	0.861342	0.0142049	0.858194	0.0153023	0.858366	0.0137004	0.864382	0.0161896	0.863638	0.0160865			95	0.684063	0.0207284	0.680712	0.0206805	0.67803	0.019108	0.684565	0.0209166	0.682973	0.0192683			95	0.00054	0.0116	0.00172574	0.00681057	0.98786			95	0.00072	0.01768	0.00195959	0.00765266	0.9816			95	0.9699	0.973568
	96	0.861437	0.0143707	0.858147	0.0152389	0.858461	0.0138227	0.864382	0.0161896	0.863876	0.0162728			96	0.684471	0.0207493	0.681254	0.0210086	0.678368	0.018695	0.684769	0.0210153	0.683245	0.0195222			96	0.00054	0.0118	0.00172574	0.00690191	0.98766			96	0.00078	0.01784	0.00202799	0.00774169	0.98138			96	0.970395	0.971678
	97	0.861532	0.0146956	0.858194	0.0152479	0.858508	0.0137678	0.864429	0.0161879	0.863924	0.0163463			97	0.684607	0.0209633	0.681525	0.0212245	0.67884	0.0185648	0.68504	0.0209641	0.683516	0.0199145			97	0.00054	0.01184	0.00172574	0.00693799	0.98762			97	0.00078	0.018	0.00202799	0.00790857	0.98122			97	0.970492	0.971922
	98	0.86158	0.0149075	0.858172	0.0153035	0.858629	0.013526	0.86462	0.0161761	0.864162	0.0162785			98	0.684878	0.0210242	0.682134	0.0213309	0.679245	0.0185117	0.685447	0.021137	0.683856	0.0198603			98	0.00054	0.01204	0.00172574	0.00690472	0.98742			98	0.00078	0.0182	0.00202799	0.00788554	0.98102			98	0.970968	0.972222
	99	0.861795	0.0150957	0.858314	0.0156513	0.858723	0.0134077	0.864598	0.0162728	0.86433	0.0165			99	0.685286	0.0217169	0.682473	0.0210911	0.679582	0.0188431	0.685786	0.0213131	0.683924	0.0200017			99	0.0006	0.01216	0.00180907	0.00696125	0.98724			99	0.00078	0.01824	0.00202799	0.00794567	0.98098			99	0.968153	0.972281
	100	0.861891	0.0151369	0.858552	0.0158396	0.858818	0.0133463	0.864694	0.0165084	0.864473	0.0165158			100	0.685286	0.0218187	0.682947	0.0211213	0.679717	0.0189804	0.686126	0.0216063	0.684535	0.0198121			100	0.0006	0.01228	0.00180907	0.00696902	0.98712			100	0.00078	0.0186	0.00202799	0.00786502	0.98062			100	0.968454	0.972803
	101	0.861938	0.0150774	0.858646	0.015848	0.85896	0.0134601	0.864741	0.0164554	0.864641	0.016484			101	0.685558	0.0219032	0.683217	0.0210802	0.680054	0.0190449	0.686397	0.0217792	0.684807	0.0196822			101	0.00066	0.0124	0.0018868	0.00690484	0.98694			101	0.00078	0.01876	0.00202799	0.00780976	0.98046			101	0.965732	0.973029
	102	0.861986	0.0151758	0.858789	0.0160123	0.85915	0.0133833	0.864862	0.0164836	0.864784	0.0162993			102	0.685693	0.022007	0.683421	0.0212159	0.680459	0.0189894	0.686736	0.022277	0.685418	0.0200618			102	0.00066	0.01252	0.0018868	0.00681425	0.98682			102	0.00078	0.01912	0.00202799	0.00797126	0.9801			102	0.966049	0.973523
	103	0.862081	0.0156251	0.858789	0.0160123	0.85934	0.0134768	0.865053	0.0164563	0.864831	0.0163651			103	0.685761	0.0225549	0.68403	0.0213428	0.680999	0.019276	0.687008	0.0223475	0.68569	0.0203362			103	0.00066	0.01256	0.0018868	0.00684654	0.98678			103	0.00078	0.01928	0.00202799	0.008088	0.97994			103	0.966154	0.973737
	104	0.862179	0.0157457	0.858883	0.0160154	0.859482	0.0134509	0.865101	0.0165938	0.864879	0.0163822			104	0.685761	0.0225549	0.684233	0.0213349	0.681201	0.0197279	0.687279	0.0223274	0.686165	0.0204073			104	0.00066	0.0126	0.0018868	0.00685492	0.98674			104	0.00078	0.01956	0.00202799	0.00811822	0.97966			104	0.966258	0.974104
	105	0.86237	0.0159099	0.858931	0.0160676	0.85946	0.0135588	0.865222	0.0166104	0.864974	0.0163668			105	0.686101	0.0225685	0.684368	0.0212142	0.681471	0.0195673	0.687686	0.0221759	0.686436	0.0203304			105	0.00066	0.01268	0.0018868	0.00684737	0.98666			105	0.00078	0.01972	0.00202799	0.0080855	0.9795			105	0.966463	0.974308
	106	0.862512	0.0160265	0.859026	0.0161189	0.85965	0.0137555	0.865365	0.016483	0.86493	0.0164172			106	0.686169	0.0228935	0.684504	0.0215575	0.681538	0.0196442	0.688026	0.0222341	0.686708	0.0204335			106	0.00078	0.0126	0.00202799	0.00678382	0.98662			106	0.00078	0.01988	0.00202799	0.00812936	0.97934			106	0.960366	0.97451
	107	0.862797	0.0161448	0.85912	0.0159624	0.859744	0.0137907	0.865413	0.0168107	0.865025	0.0163529			107	0.686305	0.0229035	0.68491	0.0217296	0.681808	0.0194255	0.688365	0.0224497	0.687183	0.0205947			107	0.00078	0.01268	0.00202799	0.0067523	0.98654			107	0.00078	0.02016	0.00202799	0.00819795	0.97906			107	0.960606	0.974855
	108	0.863083	0.0160962	0.859405	0.0159955	0.859792	0.0138366	0.865581	0.0169167	0.865168	0.0164959			108	0.686441	0.0229118	0.685113	0.021664	0.68201	0.0192668	0.688568	0.0227223	0.687319	0.0204038			108	0.00078	0.0128	0.00202799	0.00682242	0.98642			108	0.00078	0.02024	0.00202799	0.00811672	0.97898			108	0.960961	0.974952
	109	0.863178	0.016208	0.859478	0.0164896	0.859981	0.0141836	0.865724	0.0169251	0.865193	0.0163834			109	0.686576	0.0227936	0.685384	0.0214442	0.682213	0.0193441	0.689043	0.0228847	0.687795	0.020721			109	0.00084	0.0128	0.00209241	0.006727	0.98636			109	0.00078	0.02052	0.00202799	0.0082517	0.9787			109	0.958084	0.975285
	110	0.863203	0.0163044	0.85962	0.0165227	0.860029	0.0142251	0.865868	0.0168322	0.865314	0.0166835			110	0.687052	0.0228246	0.685519	0.0215628	0.682752	0.0194322	0.689315	0.0228978	0.687863	0.0209665			110	0.0009	0.01288	0.00215322	0.00683615	0.98622			110	0.00078	0.02056	0.00202799	0.00835611	0.97866			110	0.95549	0.975332
	111	0.863298	0.0164644	0.859857	0.0165341	0.860171	0.0145119	0.865915	0.0169135	0.865409	0.0165644			111	0.687527	0.0228769	0.686061	0.0218906	0.683022	0.0196073	0.689722	0.0227406	0.688134	0.0208918			111	0.0009	0.01296	0.00215322	0.00677774	0.98614			111	0.00078	0.02072	0.00202799	0.00832433	0.9785			111	0.955752	0.975518
	112	0.863489	0.0162814	0.859835	0.0165476	0.860361	0.0145515	0.866011	0.016929	0.865599	0.0163171			112	0.688071	0.0227986	0.686467	0.0219623	0.68336	0.0195064	0.68979	0.0226162	0.688542	0.0208799			112	0.0009	0.01312	0.00215322	0.00665648	0.98598			112	0.00078	0.02096	0.00202799	0.00831929	0.97826			112	0.956268	0.975791
	113	0.863679	0.0163394	0.859977	0.0165195	0.860456	0.0146226	0.866154	0.0171643	0.865599	0.0163171			113	0.68841	0.022573	0.687144	0.0220016	0.683764	0.0196449	0.689993	0.022928	0.688542	0.0208799			113	0.0009	0.01312	0.00215322	0.00665648	0.98598			113	0.00078	0.02096	0.00202799	0.00831929	0.97826			113	0.956268	0.975791
	114	0.863822	0.016365	0.860072	0.0165489	0.860503	0.0146027	0.866297	0.0172976	0.865599	0.0163171			114	0.688546	0.0224283	0.687821	0.0221706	0.683967	0.0197779	0.690265	0.0228356	0.689017	0.0211779			114	0.0009	0.01312	0.00215322	0.00665648	0.98598			114	0.00078	0.02124	0.00202799	0.00844605	0.97798			114	0.956268	0.976103
	115	0.863917	0.016363	0.860357	0.0167749	0.860671	0.0147412	0.866323	0.0177828	0.86591	0.016691			115	0.688954	0.0221933	0.688227	0.0225443	0.684439	0.0193784	0.69074	0.0230492	0.689289	0.0213873			115	0.00096	0.01336	0.00221072	0.00680392	0.98568			115	0.00078	0.0214	0.00202799	0.00853513	0.97782			115	0.954286	0.976277
	116	0.86399	0.0165519	0.860499	0.0169782	0.86086	0.0147586	0.86673	0.0181385	0.866053	0.0169518			116	0.689225	0.022441	0.688701	0.0226552	0.684709	0.019554	0.691011	0.0229803	0.689289	0.0217526			116	0.00096	0.01348	0.00221072	0.00693182	0.98556			116	0.0009	0.0214	0.00231595	0.00861054	0.9777			116	0.954674	0.972727
	117	0.864063	0.0164374	0.860667	0.016983	0.860908	0.0146798	0.866825	0.0180461	0.8661	0.0169578			117	0.689497	0.0226371	0.688837	0.022447	0.684978	0.0195786	0.691282	0.0228711	0.689832	0.0219142			117	0.00096	0.01352	0.00221072	0.00693473	0.98552			117	0.00096	0.02172	0.0023695	0.00866443	0.97732			117	0.954802	0.971377
	118	0.86411	0.0164599	0.860692	0.0169343	0.861002	0.0145743	0.866921	0.0181366	0.866243	0.0167333			118	0.689769	0.022573	0.689243	0.0230397	0.685383	0.0196959	0.691418	0.023139	0.690239	0.0219685			118	0.00096	0.01364	0.00221072	0.00682467	0.9854			118	0.00096	0.02196	0.0023695	0.00868753	0.97708			118	0.955182	0.971681
	119	0.86411	0.0164599	0.860739	0.0169667	0.861192	0.0149033	0.867089	0.0185722	0.866433	0.01665			119	0.69004	0.0224597	0.689649	0.0228765	0.68626	0.0197338	0.691689	0.0231765	0.690783	0.0220017			119	0.00096	0.0138	0.00221072	0.00678382	0.98524			119	0.00096	0.02228	0.0023695	0.00870165	0.97676			119	0.955679	0.972077
	120	0.8643	0.016595	0.860834	0.0168814	0.861218	0.0150437	0.86728	0.018692	0.866459	0.0167679			120	0.690448	0.0228038	0.690191	0.0225529	0.68653	0.0196206	0.691757	0.0232865	0.691394	0.0217365			120	0.00102	0.0138	0.00226515	0.0068076	0.98518			120	0.00096	0.02264	0.0023695	0.00858883	0.9764			120	0.953039	0.972509
	121	0.864348	0.0166647	0.860976	0.0173147	0.86136	0.0152257	0.867423	0.0186543	0.866507	0.0169145			121	0.69072	0.0227168	0.690597	0.022966	0.687205	0.0199163	0.692097	0.0233422	0.691869	0.0217646			121	0.00102	0.01384	0.00226515	0.00687951	0.98514			121	0.00096	0.02292	0.0023695	0.00860078	0.97612			121	0.953168	0.972835
	122	0.864469	0.0168133	0.861002	0.0173142	0.861527	0.0156944	0.867614	0.0186721	0.86658	0.016934			122	0.691263	0.022648	0.691071	0.0229381	0.687609	0.0202167	0.692164	0.0235352	0.692344	0.0219469			122	0.00108	0.01388	0.00231674	0.0068568	0.98504			122	0.00096	0.0232	0.0023695	0.00867831	0.97584			122	0.950685	0.973154
	123	0.864564	0.0167994	0.861286	0.0175264	0.86167	0.0159645	0.867853	0.0186955	0.866627	0.0168387			123	0.691399	0.0224243	0.691342	0.0231477	0.688014	0.0203601	0.692436	0.0235545	0.692684	0.022224			123	0.00108	0.01392	0.00231674	0.00681009	0.985			123	0.00096	0.0234	0.0023695	0.00879623	0.97564			123	0.95082	0.973378
	124	0.864684	0.0167419	0.861381	0.0174815	0.861717	0.0158824	0.868044	0.0188743	0.86677	0.016791			124	0.691535	0.0226655	0.69168	0.0230909	0.688621	0.0208338	0.692571	0.0233601	0.69282	0.0221496			124	0.00108	0.01404	0.00231674	0.00678668	0.98488			124	0.00096	0.02348	0.0023695	0.00876458	0.97556			124	0.95122	0.973466
	125	0.864684	0.0167419	0.861691	0.0180406	0.861812	0.0159213	0.868091	0.0187965	0.866891	0.0167049			125	0.691942	0.0226596	0.691951	0.0229258	0.688958	0.020866	0.692911	0.0233104	0.693227	0.022857			125	0.00114	0.01412	0.00236566	0.00671389	0.98474			125	0.00096	0.02372	0.0023695	0.00906551	0.97532			125	0.948925	0.973727
	126	0.864827	0.0170362	0.861881	0.017937	0.861907	0.0158043	0.868139	0.0187621	0.866916	0.0168131			126	0.692146	0.0228785	0.692222	0.0231547	0.689363	0.0213454	0.693114	0.0233326	0.693431	0.02301			126	0.0012	0.01412	0.00241209	0.00673792	0.98468			126	0.00096	0.02384	0.0023695	0.00913061	0.9752			126	0.946381	0.973856
	127	0.86497	0.0172719	0.861976	0.0179286	0.861954	0.0159247	0.868187	0.0187717	0.867037	0.0166185			127	0.692553	0.0226401	0.692696	0.0231795	0.689633	0.0214215	0.693454	0.0237494	0.693703	0.0228882			127	0.00126	0.0142	0.00245616	0.00661495	0.98454			127	0.00096	0.024	0.0023695	0.00907878	0.97504			127	0.944149	0.974026
	128	0.865112	0.0175467	0.862096	0.0181923	0.862027	0.0161151	0.868235	0.0188249	0.867084	0.0166655			128	0.693165	0.0228001	0.693102	0.0234487	0.690038	0.0216506	0.693725	0.0242111	0.693771	0.023034			128	0.00126	0.01424	0.00245616	0.006638	0.9845			128	0.00096	0.02404	0.0023695	0.00914078	0.975			128	0.944297	0.974068
	129	0.865302	0.0173986	0.862285	0.018349	0.862074	0.01603	0.868356	0.0192328	0.867179	0.0168067			129	0.693165	0.0229556	0.69317	0.0233806	0.690173	0.0218502	0.694064	0.024095	0.69411	0.0228388			129	0.00126	0.01432	0.00245616	0.00670727	0.98442			129	0.00096	0.02424	0.0023695	0.00905775	0.9748			129	0.944591	0.974277
	130	0.865493	0.0175749	0.86238	0.0185585	0.862052	0.0160303	0.868403	0.0192405	0.867443	0.0169323			130	0.693436	0.0230854	0.693441	0.023102	0.690375	0.0218491	0.694268	0.0238992	0.69445	0.0227157			130	0.00132	0.01452	0.002498	0.00674272	0.98416			130	0.00096	0.02444	0.0023695	0.00900541	0.9746			130	0.942857	0.974482
	131	0.86554	0.0174878	0.862428	0.0186615	0.862147	0.0161141	0.868477	0.0190767	0.867586	0.016862			131	0.693572	0.0231724	0.693982	0.0235193	0.690982	0.0223248	0.694607	0.0235207	0.694721	0.0230705			131	0.00132	0.01464	0.002498	0.00670823	0.98404			131	0.00096	0.0246	0.0023695	0.00915633	0.97444			131	0.943299	0.974643
	132	0.865635	0.0176424	0.86257	0.0187449	0.862242	0.0161446	0.86862	0.0190517	0.867611	0.0168634			132	0.694116	0.0234193	0.694185	0.0238472	0.691387	0.0224542	0.694811	0.0239119	0.695129	0.0233557			132	0.00138	0.01464	0.00253772	0.0066841	0.98398			132	0.00096	0.02484	0.0023695	0.00927767	0.9742			132	0.940874	0.974882
	133	0.865683	0.0176013	0.862665	0.0186803	0.862384	0.0160336	0.868858	0.0190307	0.867849	0.0168177			133	0.694387	0.0235726	0.694592	0.0235956	0.691657	0.0226406	0.695285	0.023573	0.695468	0.0235727			133	0.00138	0.01484	0.00253772	0.0066617	0.98378			133	0.00096	0.02504	0.0023695	0.00936997	0.974			133	0.941624	0.975078
	134	0.865778	0.0175646	0.862949	0.0189167	0.862479	0.0160592	0.868954	0.0190369	0.868017	0.0169312			134	0.694727	0.0237335	0.695065	0.0238362	0.691859	0.0230397	0.695421	0.0236268	0.695876	0.0238182			134	0.00144	0.01496	0.00257541	0.00669376	0.9836			134	0.00102	0.02528	0.00242037	0.00946026	0.9737			134	0.939698	0.973806
	135	0.865921	0.0176236	0.862949	0.0189167	0.862526	0.0160712	0.869075	0.0192197	0.868112	0.0169065			135	0.694931	0.0240564	0.695607	0.0242364	0.692264	0.0230942	0.696032	0.0237482	0.696147	0.0239239			135	0.00144	0.01504	0.00257541	0.00668168	0.98352			135	0.00102	0.02544	0.00242037	0.00950526	0.97354			135	0.94	0.973966
	136	0.866111	0.017633	0.862997	0.0188378	0.862552	0.0162376	0.869148	0.0191772	0.86816	0.0167944			136	0.695202	0.0241072	0.695878	0.0241109	0.692399	0.0231357	0.696235	0.0237148	0.696487	0.024106			136	0.00144	0.01508	0.00257541	0.00662667	0.98348			136	0.00102	0.02564	0.00242037	0.00958273	0.97334			136	0.94015	0.974164
	137	0.866301	0.0179137	0.863164	0.0189893	0.862508	0.0161283	0.869174	0.0194125	0.868207	0.0167807			137	0.695542	0.0240028	0.696284	0.0247764	0.692736	0.0231328	0.696575	0.0239957	0.696826	0.0245822			137	0.00144	0.01512	0.00257541	0.00661996	0.98344			137	0.00108	0.02584	0.00246871	0.00977186	0.97308			137	0.940299	0.972892
	138	0.866327	0.0181065	0.863307	0.0190516	0.862697	0.0160725	0.869269	0.019502	0.86835	0.0168856			138	0.695746	0.0241103	0.69669	0.0251378	0.692736	0.0233897	0.696846	0.0242674	0.697438	0.0249194			138	0.00144	0.01524	0.00257541	0.00667139	0.98332			138	0.00114	0.0262	0.00251468	0.00990256	0.97266			138	0.940741	0.97181
	139	0.866469	0.0183741	0.863401	0.0190186	0.862745	0.0161347	0.86946	0.0200167	0.868398	0.0170664			139	0.69595	0.0242059	0.696961	0.0254294	0.693141	0.0232141	0.697185	0.0242918	0.697505	0.0248019			139	0.00144	0.01528	0.00257541	0.00676007	0.98328			139	0.00114	0.02624	0.00251468	0.00985257	0.97262			139	0.940887	0.971852
	140	0.866517	0.0184168	0.863427	0.0189269	0.862792	0.0160413	0.869746	0.0200438	0.868588	0.0170975			140	0.696425	0.0244061	0.697097	0.0254806	0.693883	0.0233452	0.697592	0.0243004	0.697845	0.0247855			140	0.00144	0.01544	0.00257541	0.00677536	0.98312			140	0.00114	0.02644	0.00251468	0.0098456	0.97242			140	0.941463	0.972059
	141	0.866473	0.018464	0.86343	0.0189063	0.862865	0.0162302	0.869937	0.0198121	0.868683	0.017207			141	0.6969	0.0242722	0.697435	0.0253827	0.694557	0.0241014	0.698135	0.024277	0.698252	0.0251363			141	0.00144	0.01552	0.00257541	0.00682905	0.98304			141	0.00114	0.02668	0.00251468	0.00999483	0.97218			141	0.941748	0.972303
	142	0.866568	0.0185957	0.863525	0.0187388	0.862985	0.0164532	0.869985	0.0198064	0.868731	0.0172367			142	0.69724	0.0239196	0.697977	0.0255216	0.694827	0.0240508	0.698339	0.0244804	0.698388	0.0250464			142	0.00144	0.01556	0.00257541	0.00684359	0.983			142	0.00114	0.02676	0.00251468	0.00995659	0.9721			142	0.941889	0.972384
	143	0.866615	0.0185932	0.86355	0.0189236	0.863033	0.0164612	0.870058	0.0200942	0.868778	0.0173138			143	0.697919	0.0242179	0.69818	0.0256901	0.695164	0.0244366	0.698814	0.0243977	0.698592	0.0247927			143	0.00144	0.0156	0.00257541	0.00688139	0.98296			143	0.00114	0.02688	0.00251468	0.00984863	0.97198			143	0.942029	0.972504
	144	0.86671	0.0185419	0.863645	0.0190204	0.863058	0.016509	0.870179	0.0201175	0.868826	0.0174375			144	0.698123	0.0242438	0.698518	0.0259252	0.695502	0.0242802	0.699085	0.0243026	0.698999	0.0245795			144	0.00144	0.01564	0.00257541	0.00694207	0.98292			144	0.00114	0.02712	0.00251468	0.00975796	0.97174			144	0.942169	0.97274
	145	0.866901	0.0184787	0.863693	0.0190238	0.863248	0.0164843	0.870322	0.0202206	0.868874	0.0174178			145	0.698531	0.0245246	0.698857	0.0258992	0.695637	0.0243212	0.699289	0.0247594	0.699339	0.0246757			145	0.00144	0.01568	0.00257541	0.0069324	0.98288			145	0.00114	0.02732	0.00251468	0.00979887	0.97154			145	0.942308	0.972934
	146	0.866948	0.0185182	0.863787	0.0190733	0.86332	0.0162753	0.87037	0.0201699	0.868969	0.0174244			146	0.69887	0.0243643	0.699195	0.0263273	0.696041	0.0242452	0.699492	0.0248253	0.699475	0.0245715			146	0.00144	0.01576	0.00257541	0.00693566	0.9828			146	0.00114	0.0274	0.00251468	0.00975456	0.97146			146	0.942584	0.973011
	147	0.866999	0.0185624	0.863882	0.0191648	0.863558	0.0161367	0.870608	0.0201625	0.86921	0.0176441			147	0.698938	0.0244728	0.699805	0.0267089	0.696379	0.0243298	0.699492	0.0247473	0.700018	0.0246058			147	0.00156	0.01592	0.00277914	0.00691606	0.98252			147	0.00114	0.02772	0.00251468	0.00976913	0.97114			147	0.938679	0.973315
	148	0.866977	0.0186097	0.864145	0.0194571	0.863558	0.0161367	0.870799	0.0204085	0.8694	0.0177863			148	0.69921	0.0245481	0.700211	0.0269721	0.696648	0.0242925	0.699831	0.0247349	0.700358	0.0250573			148	0.00156	0.01608	0.00277914	0.00698582	0.98236			148	0.00114	0.02792	0.00251468	0.00996122	0.97094			148	0.939252	0.973501
	149	0.867072	0.0186431	0.864334	0.0193637	0.8637	0.0161423	0.870942	0.020576	0.869495	0.0180175			149	0.699481	0.0246949	0.700617	0.0271516	0.697121	0.0249306	0.700171	0.0249041	0.700697	0.0248841			149	0.00156	0.01616	0.00277914	0.00709918	0.98228			149	0.00114	0.02812	0.00251468	0.00988753	0.97074			149	0.939535	0.973684
	150	0.867357	0.0187323	0.864619	0.0196414	0.863747	0.016196	0.871133	0.0206825	0.869569	0.0183773			150	0.699889	0.0249979	0.701091	0.0275348	0.697525	0.0251048	0.700374	0.0251443	0.701172	0.0248474			150	0.00162	0.0162	0.00293629	0.00717741	0.98218			150	0.00114	0.0284	0.00251468	0.00987191	0.97046			150	0.9375	0.973937
	151	0.867573	0.0192835	0.864666	0.0195506	0.863889	0.0163005	0.871232	0.0207764	0.869711	0.0182066			151	0.700093	0.0251428	0.701362	0.0276811	0.69793	0.0252645	0.700713	0.0252581	0.701376	0.0249685			151	0.00162	0.01632	0.00293629	0.00709372	0.98206			151	0.00114	0.02852	0.00251468	0.00992342	0.97034			151	0.937931	0.974044
	152	0.867668	0.0192176	0.864856	0.0196105	0.863915	0.0163961	0.871423	0.0209145	0.869902	0.0182808			152	0.7005	0.0252305	0.701633	0.0276189	0.69847	0.0253821	0.700849	0.0253234	0.701716	0.0251866			152	0.00162	0.01648	0.00293629	0.00713008	0.9819			152	0.00114	0.02872	0.00251468	0.0100162	0.97014			152	0.938497	0.97422
	153	0.867858	0.0194743	0.864951	0.0196378	0.863915	0.0163961	0.871518	0.0208797	0.869997	0.0182224			153	0.70084	0.0249426	0.701971	0.0276519	0.698807	0.0257251	0.70146	0.0257256	0.701852	0.0255113			153	0.00162	0.01656	0.00293629	0.00710146	0.98182			153	0.00114	0.0288	0.00251468	0.0101544	0.97006			153	0.938776	0.97429
	154	0.867906	0.0194177	0.865049	0.0195566	0.864057	0.0165463	0.871592	0.0207303	0.870139	0.0183626			154	0.700976	0.025093	0.702513	0.0279356	0.699077	0.0260614	0.701799	0.0258807	0.702395	0.0257377			154	0.00162	0.01668	0.00293629	0.0071702	0.9817			154	0.00114	0.02912	0.00251468	0.0102507	0.96974			154	0.939189	0.974565
	155	0.868191	0.019416	0.865334	0.0197115	0.864199	0.016639	0.871687	0.0207745	0.870308	0.0183636			155	0.701179	0.0249897	0.702851	0.0276439	0.699347	0.0262038	0.701867	0.0259616	0.702666	0.0260251			155	0.00168	0.0168	0.00308427	0.00707821	0.98152			155	0.00114	0.02928	0.00251468	0.0103729	0.96958			155	0.9375	0.9747
	156	0.868264	0.0196766	0.865428	0.0197311	0.864247	0.0165834	0.871926	0.020673	0.870403	0.018344			156	0.701519	0.0251037	0.703122	0.0278963	0.699819	0.0259043	0.702138	0.0262068	0.702938	0.0263033			156	0.00168	0.01688	0.00308427	0.00706861	0.98144			156	0.00114	0.02944	0.00251468	0.0104913	0.96942			156	0.937778	0.974834
	157	0.868407	0.0196685	0.865479	0.0196521	0.864414	0.0166083	0.872164	0.0207663	0.87045	0.0184033			157	0.701791	0.025146	0.703258	0.0278823	0.700291	0.0262301	0.702613	0.0260963	0.703345	0.0261092			157	0.00168	0.01692	0.00308427	0.0070977	0.9814			157	0.00114	0.02968	0.00251468	0.0104087	0.96918			157	0.937916	0.975033
	158	0.868455	0.0196066	0.865527	0.0196827	0.864604	0.0167334	0.87226	0.0208006	0.870688	0.0190049			158	0.701927	0.025094	0.703731	0.0279623	0.700493	0.0264587	0.70302	0.0263639	0.703685	0.0262933			158	0.00168	0.01712	0.00308427	0.00739271	0.9812			158	0.0012	0.02988	0.00255841	0.0104749	0.96892			158	0.938596	0.973924
	159	0.868575	0.0194686	0.865621	0.0198275	0.864651	0.0168266	0.87245	0.0212259	0.870879	0.018996			159	0.70213	0.025394	0.704002	0.0280885	0.700628	0.0263742	0.703495	0.0263293	0.70416	0.0263644			159	0.00168	0.01728	0.00308427	0.00738833	0.98104			159	0.0012	0.03016	0.00255841	0.0105051	0.96864			159	0.93913	0.97416
	160	0.868696	0.0193701	0.865764	0.0199972	0.864983	0.0168552	0.872594	0.0210284	0.870879	0.018996			160	0.702334	0.0254994	0.704273	0.028242	0.700831	0.0263151	0.703767	0.0265011	0.704296	0.0262884			160	0.00168	0.01728	0.00308427	0.00738833	0.98104			160	0.0012	0.03024	0.00255841	0.0104728	0.96856			160	0.93913	0.974227
	161	0.868886	0.0193737	0.865858	0.0199679	0.864983	0.0168552	0.872832	0.020971	0.870974	0.0189665			161	0.702674	0.0255417	0.704476	0.0282701	0.701033	0.0261105	0.703835	0.0265341	0.704704	0.0263413			161	0.00168	0.01736	0.00308427	0.00737388	0.98096			161	0.0012	0.03048	0.00255841	0.0104953	0.96832			161	0.939394	0.974425
	162	0.868933	0.0193063	0.865953	0.0200207	0.865078	0.0167792	0.872928	0.0209532	0.871117	0.0188514			162	0.702878	0.0256375	0.704679	0.0283616	0.70164	0.0257936	0.704174	0.026551	0.704839	0.0262593			162	0.00168	0.01748	0.00308427	0.00731745	0.98084			162	0.0012	0.03056	0.00255841	0.0104604	0.96824			162	0.939785	0.97449
	163	0.868959	0.0194248	0.866001	0.0200464	0.86522	0.0166861	0.873166	0.0209623	0.871164	0.018857			163	0.703285	0.025966	0.704679	0.0283616	0.701775	0.0259877	0.704377	0.0264641	0.704975	0.0260661			163	0.00168	0.01752	0.00308427	0.00732021	0.9808			163	0.0012	0.03064	0.00255841	0.0103782	0.96816			163	0.939914	0.974555
	164	0.869102	0.0194883	0.866168	0.0202835	0.865268	0.0167221	0.873357	0.0211551	0.871259	0.0186859			164	0.703693	0.0263134	0.704815	0.0281994	0.701843	0.0261199	0.704581	0.0266235	0.705043	0.0261696			164	0.00168	0.0176	0.00308427	0.00723627	0.98072			164	0.0012	0.03068	0.00255841	0.0104223	0.96812			164	0.940171	0.974587
	165	0.869149	0.0195528	0.866168	0.0202835	0.865315	0.0166039	0.873548	0.0212602	0.87145	0.0188363			165	0.703964	0.0261352	0.705356	0.0282354	0.702112	0.0264522	0.704784	0.026708	0.705111	0.0260902			165	0.00168	0.01776	0.00308427	0.00731005	0.98056			165	0.0012	0.03072	0.00255841	0.0103885	0.96808			165	0.940678	0.974619
	166	0.869244	0.0196797	0.866358	0.0205001	0.865363	0.0165877	0.873596	0.0212656	0.871592	0.0188424			166	0.704168	0.026087	0.705695	0.0279753	0.702315	0.0266512	0.705259	0.0267156	0.705383	0.0258403			166	0.00168	0.01788	0.00308427	0.00731303	0.98044			166	0.0012	0.03088	0.00255841	0.0102822	0.96792			166	0.941053	0.974747
	167	0.869507	0.0194427	0.866358	0.0205001	0.865457	0.0164498	0.873669	0.0212609	0.871735	0.0189343			167	0.70444	0.0262643	0.706101	0.0278857	0.702652	0.0267063	0.705463	0.026754	0.705519	0.0258233			167	0.00168	0.018	0.00308427	0.00735808	0.98032			167	0.0012	0.03096	0.00255841	0.0102749	0.96784			167	0.941423	0.974811
	168	0.869603	0.0196969	0.8665	0.0204003	0.865552	0.0163608	0.873742	0.021549	0.871808	0.0193203			168	0.704643	0.0263654	0.706236	0.0277741	0.703057	0.0269412	0.705531	0.0268483	0.705858	0.0258482			168	0.00174	0.01804	0.00310952	0.00753164	0.98022			168	0.0012	0.03116	0.00255841	0.0102855	0.96764			168	0.939583	0.974969
	169	0.869654	0.0194369	0.866548	0.0204623	0.865625	0.0164307	0.873815	0.0214207	0.871951	0.0194043			169	0.704779	0.0263945	0.706372	0.0281328	0.703192	0.0270047	0.705938	0.0267722	0.70613	0.0258024			169	0.00174	0.01816	0.00310952	0.00757284	0.9801			169	0.0012	0.03132	0.00255841	0.010266	0.96748			169	0.939959	0.975093
	170	0.870177	0.0194079	0.866693	0.0211612	0.865698	0.0164465	0.873844	0.0213747	0.872094	0.019266			170	0.705051	0.0265566	0.706778	0.0284233	0.703596	0.0271863	0.706141	0.0268351	0.706266	0.0260256			170	0.00174	0.01828	0.00310952	0.00750499	0.97998			170	0.00126	0.0314	0.0026	0.0103494	0.96734			170	0.940329	0.973945
	171	0.870272	0.0195189	0.866978	0.0210693	0.86584	0.0163299	0.874083	0.0215125	0.872236	0.0192987			171	0.705187	0.0266531	0.707184	0.0287333	0.704001	0.0270805	0.706616	0.026969	0.706605	0.0264306			171	0.00174	0.0184	0.00310952	0.00752101	0.97986			171	0.00126	0.0316	0.0026	0.0105217	0.96714			171	0.940695	0.974106
	172	0.870319	0.0195734	0.867051	0.0208605	0.865982	0.0163151	0.874108	0.0214966	0.872405	0.019314			172	0.705594	0.0266099	0.707387	0.0287469	0.704338	0.0269883	0.707024	0.0273817	0.706877	0.0266278			172	0.0018	0.01852	0.0031334	0.0075136	0.97968			172	0.00132	0.03176	0.0027739	0.0105573	0.96692			172	0.939148	0.973039
	173	0.870509	0.01952	0.867193	0.0211898	0.86596	0.0162647	0.874134	0.0215953	0.872382	0.0195362			173	0.705866	0.0267176	0.707591	0.028893	0.704878	0.0274197	0.707091	0.0272243	0.707352	0.0268668			173	0.00186	0.01848	0.00326914	0.00753776	0.97966			173	0.00132	0.03204	0.0027739	0.010659	0.96664			173	0.93712	0.973269
	174	0.870747	0.0195545	0.867383	0.021247	0.866055	0.0163251	0.874134	0.0215953	0.872573	0.0195117			174	0.70607	0.0265069	0.707929	0.0286496	0.705013	0.0273279	0.707498	0.0273094	0.707624	0.0270047			174	0.00186	0.01864	0.00326914	0.00752574	0.9795			174	0.00132	0.0322	0.0027739	0.0107177	0.96648			174	0.937626	0.973398
	175	0.87089	0.0196142	0.86743	0.0212603	0.866197	0.0164644	0.874277	0.0215604	0.872573	0.0195117			175	0.706138	0.0264843	0.708132	0.0283256	0.705553	0.0273891	0.708109	0.0275507	0.707624	0.0270047			175	0.00186	0.01864	0.00326914	0.00752574	0.9795			175	0.00132	0.0322	0.0027739	0.0107177	0.96648			175	0.937626	0.973398
	176	0.870915	0.0195038	0.867477	0.0212335	0.866245	0.0164917	0.87442	0.0214813	0.872573	0.0195117			176	0.706342	0.0265936	0.708471	0.0287239	0.70589	0.0272929	0.708516	0.0276048	0.707963	0.0271505			176	0.00186	0.01864	0.00326914	0.00752574	0.9795			176	0.00132	0.0324	0.0027739	0.0107797	0.96628			176	0.937626	0.973558
	177	0.870915	0.0195038	0.867572	0.0211786	0.866434	0.0166478	0.874516	0.0215614	0.872811	0.0197755			177	0.706477	0.0266278	0.708742	0.0288211	0.706025	0.0273951	0.708855	0.0275714	0.708235	0.0271689			177	0.00186	0.01884	0.00326914	0.00765509	0.9793			177	0.00132	0.03256	0.0027739	0.0107875	0.96612			177	0.938247	0.973684
	178	0.871106	0.0195181	0.86762	0.0211903	0.866482	0.0167244	0.874563	0.021761	0.872906	0.0196701			178	0.706681	0.0265511	0.708945	0.0288821	0.706362	0.0273577	0.708923	0.0275431	0.708506	0.027111			178	0.00186	0.01892	0.00326914	0.0076034	0.97922			178	0.00132	0.03272	0.0027739	0.0107629	0.96596			178	0.938492	0.97381
	179	0.871131	0.0195843	0.867762	0.0215383	0.866671	0.017021	0.874707	0.0217556	0.873144	0.0197878			179	0.706885	0.0267235	0.709351	0.0291573	0.70643	0.0273554	0.709195	0.0276311	0.708846	0.0268083			179	0.00186	0.01912	0.00326914	0.0076611	0.97902			179	0.00132	0.03292	0.0027739	0.0106341	0.96576			179	0.939096	0.973964
	180	0.871179	0.0195422	0.867809	0.0215872	0.866814	0.0169298	0.874923	0.0217195	0.873264	0.0199603			180	0.70736	0.0266089	0.709757	0.0284994	0.706565	0.0275199	0.709398	0.0275401	0.709457	0.0269872			180	0.00192	0.0192	0.00328965	0.00773292	0.97888			180	0.00132	0.03328	0.0027739	0.0107102	0.9654			180	0.9375	0.974239
	181	0.87123	0.0194917	0.867999	0.021506	0.866864	0.0177163	0.874996	0.0217706	0.873407	0.0200477			181	0.707632	0.027001	0.710434	0.0281216	0.706834	0.0274031	0.709466	0.027612	0.709729	0.0270807			181	0.00192	0.01932	0.00328965	0.00777575	0.97876			181	0.00132	0.03344	0.0027739	0.01075	0.96524			181	0.937864	0.974359
	182	0.871303	0.0197728	0.868189	0.0218835	0.866864	0.0177163	0.875117	0.021695	0.873623	0.0199275			182	0.70804	0.0265944	0.710976	0.0280353	0.707172	0.0276478	0.709602	0.0274457	0.710204	0.026965			182	0.00198	0.01948	0.00330894	0.00770475	0.97854			182	0.00132	0.03372	0.0027739	0.0107008	0.96496			182	0.936538	0.974566
	183	0.871493	0.0197764	0.868426	0.0221388	0.866959	0.0177543	0.875238	0.0215333	0.873766	0.019878			183	0.70804	0.0265944	0.711382	0.028343	0.707307	0.0277359	0.709738	0.0274498	0.710544	0.0271146			183	0.00198	0.0196	0.00330894	0.00768049	0.97842			183	0.00132	0.03392	0.0027739	0.0107644	0.96476			183	0.936902	0.974713
	184	0.871493	0.0197764	0.868568	0.022113	0.867007	0.0177725	0.875477	0.0214154	0.873813	0.0197745			184	0.708243	0.0266011	0.711991	0.0284703	0.707644	0.0279658	0.710212	0.0275566	0.711087	0.0272497			184	0.00198	0.01964	0.00330894	0.00762971	0.97838			184	0.00132	0.03424	0.0027739	0.0108219	0.96444			184	0.937023	0.974943
	185	0.871635	0.0198631	0.868808	0.022282	0.867054	0.0179389	0.875576	0.0211794	0.873861	0.0197997			185	0.708243	0.0266011	0.712194	0.0283743	0.707981	0.0285789	0.710484	0.0275854	0.711834	0.0274851			185	0.00198	0.01968	0.00330894	0.0076421	0.97834			185	0.00132	0.03468	0.0027739	0.010922	0.964			185	0.937143	0.975253
	186	0.871826	0.0198099	0.868903	0.0223978	0.867149	0.0180214	0.875767	0.0215138	0.873956	0.0198917			186	0.708379	0.026722	0.71233	0.0281358	0.708251	0.0284393	0.710959	0.0275283	0.712173	0.0274859			186	0.00198	0.01976	0.00330894	0.00768722	0.97826			186	0.00132	0.03488	0.0027739	0.0109224	0.9638			186	0.937381	0.975391
	187	0.871968	0.0197095	0.869045	0.0223995	0.867244	0.0180527	0.875843	0.0214363	0.874029	0.0199813			187	0.708855	0.0267319	0.712465	0.0280051	0.708386	0.0283855	0.711502	0.0275846	0.712988	0.0277503			187	0.00204	0.0198	0.00332702	0.00771984	0.97816			187	0.00132	0.03536	0.0027739	0.0110349	0.96332			187	0.935728	0.975717
	188	0.872016	0.0197494	0.869071	0.0222611	0.867364	0.0182872	0.875964	0.0216688	0.874172	0.0201344			188	0.709398	0.0265155	0.712533	0.0280732	0.708521	0.0286553	0.711705	0.0275614	0.713396	0.0278459			188	0.00204	0.01992	0.00332702	0.00779495	0.97804			188	0.00132	0.0356	0.0027739	0.0110755	0.96308			188	0.93609	0.975877
	189	0.872111	0.0197833	0.869213	0.0223348	0.867554	0.0183879	0.876107	0.0214257	0.874219	0.0201139			189	0.709602	0.026355	0.712939	0.0283189	0.708723	0.028388	0.711773	0.0273778	0.713735	0.0275656			189	0.00204	0.01996	0.00332702	0.00778489	0.978			189	0.00132	0.0358	0.0027739	0.0109563	0.96288			189	0.93621	0.976009
	190	0.872232	0.0199635	0.869403	0.0223273	0.867743	0.0186706	0.876394	0.0215515	0.874245	0.0200931			190	0.70967	0.0263731	0.713074	0.028607	0.709195	0.0284825	0.711977	0.0275572	0.713939	0.0275519			190	0.0021	0.01996	0.00334392	0.0077641	0.97794			190	0.00132	0.03592	0.0027739	0.0109505	0.96276			190	0.934457	0.976087
	191	0.872327	0.020081	0.869498	0.0222458	0.867816	0.018906	0.876441	0.0216193	0.87434	0.0199652			191	0.709941	0.0263217	0.713481	0.0289318	0.709398	0.0285323	0.712452	0.0281952	0.714143	0.0275698			191	0.0021	0.02004	0.00334392	0.0077014	0.97786			191	0.00132	0.03604	0.0027739	0.0109581	0.96264			191	0.934701	0.976165
	192	0.872374	0.0198976	0.869687	0.0223424	0.867841	0.0189272	0.876537	0.0218345	0.874318	0.0199641			192	0.710145	0.0264807	0.713548	0.0288746	0.7096	0.0285789	0.712791	0.0280312	0.714279	0.0277756			192	0.00216	0.02	0.00335965	0.007691	0.97784			192	0.00132	0.03612	0.0027739	0.0110456	0.96256			192	0.932836	0.976216
	193	0.872374	0.0198976	0.869738	0.0224123	0.868126	0.0191165	0.87668	0.0218257	0.874391	0.0200102			193	0.710485	0.0266034	0.713752	0.0293417	0.710005	0.0288896	0.71313	0.0282622	0.714754	0.0279486			193	0.00222	0.02004	0.00348033	0.00763818	0.97774			193	0.00132	0.0364	0.0027739	0.0111192	0.96228			193	0.931227	0.976395
	194	0.872564	0.0199506	0.869833	0.0222879	0.868221	0.0192218	0.876918	0.0220196	0.874581	0.0199184			194	0.71096	0.0269316	0.714361	0.0294605	0.710207	0.0292152	0.713401	0.0284993	0.715161	0.0282175			194	0.00222	0.0202	0.00348033	0.00759319	0.97758			194	0.00138	0.03664	0.00280972	0.0112236	0.96198			194	0.931734	0.975506
	195	0.872707	0.0200075	0.86988	0.0224337	0.868458	0.0193823	0.877109	0.0220212	0.874534	0.0198987			195	0.7113	0.0269593	0.714564	0.0291801	0.710612	0.0292479	0.713605	0.0285154	0.715501	0.0280673			195	0.00222	0.02016	0.00348033	0.0075835	0.97762			195	0.00138	0.03684	0.00280972	0.0111597	0.96178			195	0.931608	0.975636
	196	0.872828	0.0203739	0.870023	0.022376	0.868505	0.0193393	0.877183	0.0219533	0.874559	0.0199153			196	0.711504	0.026789	0.714767	0.0293847	0.710747	0.0291713	0.713809	0.0286606	0.715841	0.0281463			196	0.00228	0.02016	0.00349337	0.0075835	0.97756			196	0.00138	0.03704	0.00280972	0.0111934	0.96158			196	0.929889	0.975764
	197	0.873021	0.0207219	0.870117	0.0223987	0.868695	0.0192543	0.877278	0.0221133	0.874702	0.0199298			197	0.712115	0.0269218	0.715512	0.0292962	0.711219	0.0296399	0.713944	0.0284581	0.71618	0.0279786			197	0.00228	0.02028	0.00349337	0.00759064	0.97744			197	0.00138	0.03724	0.00280972	0.011122	0.96138			197	0.930275	0.975891
	198	0.873259	0.0207813	0.870307	0.0221734	0.86879	0.0193015	0.877326	0.0220101	0.874797	0.0200095			198	0.712454	0.0269549	0.715783	0.0292245	0.711556	0.0294499	0.714283	0.0286575	0.716587	0.0280455			198	0.00228	0.02036	0.00349337	0.00762971	0.97736			198	0.00138	0.03748	0.00280972	0.0111505	0.96114			198	0.93053	0.976042
	199	0.873354	0.0208364	0.87038	0.0218622	0.868884	0.0192543	0.877517	0.0223211	0.874965	0.0202491			199	0.71259	0.0268653	0.716189	0.029205	0.711894	0.0291548	0.714691	0.0292799	0.716859	0.0280605			199	0.00234	0.02048	0.00360757	0.00767586	0.97718			199	0.00138	0.03764	0.00280972	0.0111568	0.96098			199	0.92922	0.976141
	200	0.873354	0.0208364	0.870475	0.0219191	0.868888	0.0192935	0.877612	0.022353	0.874991	0.0202163			200	0.71293	0.0269218	0.716392	0.0291908	0.712029	0.0292576	0.714894	0.0295656	0.717402	0.0282099			200	0.0024	0.02048	0.00371728	0.00759117	0.97712			200	0.00138	0.03796	0.00280972	0.0112204	0.96066			200	0.927536	0.976337
	201	0.873427	0.0210011	0.870569	0.0219743	0.868888	0.0192935	0.877707	0.0224626	0.875016	0.0200095			201	0.71327	0.0271649	0.716934	0.0294801	0.712433	0.029271	0.715166	0.0297272	0.71747	0.02821			201	0.00246	0.02048	0.00372656	0.00748396	0.97706			201	0.00138	0.038	0.00280972	0.0112205	0.96062			201	0.925859	0.976362
	202	0.873617	0.0210606	0.870642	0.0220129	0.86903	0.01929	0.877946	0.0227267	0.875064	0.0199819			202	0.71327	0.0273273	0.71734	0.0291346	0.712703	0.0294006	0.715505	0.0297311	0.717742	0.0280375			202	0.00246	0.02052	0.00372656	0.00747045	0.97702			202	0.00138	0.03816	0.00280972	0.0111471	0.96046			202	0.925993	0.976459
	203	0.873712	0.021277	0.870763	0.0221488	0.869267	0.0193213	0.878041	0.0226337	0.875137	0.0200965			203	0.713609	0.0273299	0.717678	0.0298093	0.713108	0.0291401	0.715776	0.0300062	0.718217	0.0283247			203	0.00252	0.02056	0.00373485	0.00752144	0.97692			203	0.00138	0.03844	0.00280972	0.0112693	0.96018			203	0.92446	0.976626
	204	0.873855	0.0212198	0.870956	0.0224652	0.869315	0.0193169	0.878232	0.0224017	0.875422	0.0201394			204	0.713677	0.0272798	0.718152	0.0300101	0.713715	0.0294283	0.716048	0.030149	0.718489	0.0288415			204	0.00252	0.0208	0.00373485	0.00754247	0.97668			204	0.00138	0.0386	0.00280972	0.0114891	0.96002			204	0.925267	0.976721
	205	0.874001	0.0212644	0.87105	0.0226652	0.869362	0.019312	0.878328	0.0224216	0.875543	0.0206042			205	0.714017	0.0272718	0.718626	0.0298769	0.713917	0.0293809	0.716319	0.0301927	0.718625	0.0287978			205	0.00258	0.02088	0.00374214	0.00776587	0.97654			205	0.00138	0.03868	0.00280972	0.0114705	0.95994			205	0.923894	0.976768
	206	0.874074	0.0213338	0.871218	0.022851	0.869318	0.0191686	0.878375	0.0223115	0.875664	0.0206774			206	0.714288	0.0276607	0.718965	0.029937	0.714322	0.0294361	0.716319	0.0301915	0.7191	0.0289486			206	0.00264	0.02096	0.00374845	0.00779785	0.9764			206	0.00138	0.03896	0.00280972	0.0115347	0.95966			206	0.922535	0.976931
	207	0.874169	0.0212487	0.871408	0.0231602	0.869486	0.0197917	0.878375	0.0223115	0.875762	0.0211092			207	0.714628	0.0279155	0.719506	0.0305467	0.714524	0.0296328	0.71659	0.0303436	0.719236	0.0291945			207	0.00276	0.021	0.00394692	0.00788554	0.97624			207	0.00138	0.03904	0.00280972	0.0116393	0.95958			207	0.91944	0.976977
	208	0.874242	0.0214833	0.871645	0.0229975	0.869679	0.0201805	0.878375	0.0223115	0.876	0.0213219			208	0.714764	0.0279453	0.719709	0.0306429	0.714929	0.029827	0.71693	0.0306255	0.719643	0.0292682			208	0.00276	0.0212	0.00394692	0.00798989	0.97604			208	0.00138	0.03928	0.00280972	0.0116706	0.95934			208	0.920139	0.977114
	209	0.874315	0.0214649	0.871692	0.0229412	0.869799	0.0203285	0.878519	0.0223372	0.876146	0.0213666			209	0.715103	0.0284579	0.720183	0.0308966	0.715199	0.0300942	0.717337	0.0306426	0.719847	0.0292028			209	0.00288	0.02128	0.00413236	0.00789589	0.97584			209	0.00138	0.0394	0.00280972	0.0116428	0.95922			209	0.917241	0.977183
	210	0.87441	0.0214607	0.87186	0.0228826	0.870036	0.0204643	0.878662	0.0223991	0.876289	0.0216764			210	0.715443	0.0280729	0.720386	0.0311049	0.715469	0.0303541	0.717676	0.0303794	0.720254	0.029161			210	0.00288	0.0214	0.00413236	0.00804784	0.97572			210	0.00138	0.03964	0.00280972	0.0116251	0.95898			210	0.917667	0.977318
	211	0.874484	0.0213805	0.872049	0.023209	0.870273	0.020632	0.878757	0.0221719	0.876552	0.0218146			211	0.715715	0.0284215	0.720793	0.0312366	0.715739	0.0305459	0.717947	0.0308878	0.72039	0.0291663			211	0.00294	0.0216	0.00422073	0.00806038	0.97546			211	0.00138	0.03972	0.00280972	0.0116273	0.9589			211	0.916808	0.977362
	212	0.874626	0.0213062	0.872265	0.0232306	0.87032	0.0205312	0.879043	0.0225982	0.876695	0.0219877			212	0.716054	0.0284647	0.720928	0.031607	0.715874	0.0307602	0.718354	0.031067	0.720526	0.0293331			212	0.00294	0.02172	0.00422073	0.00814525	0.97534			212	0.00138	0.0398	0.00280972	0.0116982	0.95882			212	0.91723	0.977407
	213	0.874674	0.0214075	0.872312	0.023318	0.870463	0.020625	0.878999	0.0228891	0.87679	0.0219114			213	0.716258	0.028588	0.721267	0.0313263	0.716143	0.0310024	0.718626	0.0315817	0.72073	0.02919			213	0.00294	0.0218	0.00422073	0.00810786	0.97526			213	0.00138	0.03992	0.00280972	0.0116373	0.9587			213	0.917508	0.977473
	214	0.874725	0.0212827	0.872385	0.0234758	0.870652	0.0202978	0.879072	0.0229049	0.876933	0.021875			214	0.716801	0.0282921	0.721673	0.0309448	0.716413	0.0308182	0.718694	0.0316933	0.721137	0.0291553			214	0.00294	0.02192	0.00422073	0.00809	0.97514			214	0.00138	0.04016	0.00280972	0.0116226	0.95846			214	0.917923	0.977605
	215	0.874772	0.0212139	0.87248	0.0233187	0.8707	0.020372	0.87912	0.0230269	0.877123	0.0219563			215	0.717073	0.028081	0.722079	0.0307028	0.716683	0.030719	0.718829	0.0316766	0.721477	0.0289643			215	0.00294	0.02208	0.00422073	0.00812986	0.97498			215	0.00138	0.04036	0.00280972	0.0115413	0.95826			215	0.918469	0.977713
	216	0.87482	0.0212299	0.872527	0.0232943	0.870889	0.0206605	0.879219	0.0229495	0.877218	0.0218726			216	0.717141	0.0282209	0.722282	0.0306703	0.717155	0.0305862	0.719169	0.0317786	0.721952	0.0291383			216	0.00294	0.02216	0.00422073	0.0080888	0.9749			216	0.00144	0.04064	0.00284381	0.0116059	0.95792			216	0.91874	0.976923
	217	0.87482	0.0212299	0.872574	0.0232694	0.871221	0.0207903	0.879267	0.0230312	0.877339	0.0217463			217	0.717616	0.0286704	0.722621	0.030443	0.717223	0.0305943	0.719304	0.031847	0.722428	0.0293709			217	0.003	0.02224	0.00422116	0.00802662	0.97476			217	0.00144	0.04092	0.00284381	0.0117049	0.95764			217	0.917492	0.977077
	218	0.874915	0.0213031	0.872669	0.0231075	0.871506	0.02057	0.87941	0.0231939	0.877529	0.0221791			218	0.717956	0.0292794	0.722959	0.0306454	0.71729	0.0305738	0.719576	0.0319735	0.722631	0.0293194			218	0.003	0.0224	0.00422116	0.00823886	0.9746			218	0.0015	0.04104	0.00287623	0.011674	0.95746			218	0.918033	0.976213
	219	0.875058	0.0213033	0.872742	0.0235239	0.871484	0.0204688	0.879457	0.0232729	0.877625	0.0222501			219	0.71816	0.0293716	0.72323	0.0309982	0.717695	0.0302285	0.719983	0.0321333	0.722903	0.0293155			219	0.003	0.02248	0.00422116	0.0082737	0.97452			219	0.0015	0.0412	0.00287623	0.0116723	0.9573			219	0.918301	0.976303
	220	0.875131	0.0210597	0.872837	0.0235445	0.871531	0.0205346	0.879578	0.0232331	0.877767	0.0222738			220	0.718499	0.0290573	0.723365	0.0310793	0.717897	0.0307368	0.720322	0.032209	0.723107	0.0292233			220	0.003	0.0226	0.00422116	0.00828532	0.9744			220	0.00156	0.04132	0.00290704	0.0116245	0.95712			220	0.918699	0.975449
	221	0.875321	0.0209802	0.873027	0.0236906	0.871626	0.0205755	0.879626	0.0231945	0.877815	0.0222278			221	0.718975	0.0289191	0.723365	0.0309689	0.718032	0.0307501	0.72039	0.031832	0.723514	0.0294326			221	0.003	0.02264	0.00422116	0.00826276	0.97436			221	0.00162	0.04156	0.00293629	0.0117054	0.95682			221	0.918831	0.974672
	222	0.875489	0.0210979	0.873074	0.0237352	0.871863	0.0207136	0.879722	0.0233485	0.878078	0.022042			222	0.719111	0.0289384	0.723501	0.0309684	0.718302	0.0305603	0.720526	0.0319489	0.723854	0.0291529			222	0.00306	0.02284	0.00438966	0.00806629	0.9741			222	0.00162	0.04176	0.00293629	0.0115864	0.95662			222	0.918006	0.97479
	223	0.87554	0.0212838	0.873264	0.0239446	0.871958	0.0206598	0.879769	0.0233476	0.878269	0.0222078			223	0.719315	0.0290148	0.723907	0.0309856	0.718437	0.0309897	0.720797	0.0318231	0.724057	0.0291573			223	0.00306	0.023	0.00438966	0.00814763	0.97394			223	0.00162	0.04188	0.00293629	0.0115883	0.9565			223	0.91853	0.97486
	224	0.875613	0.0213082	0.873358	0.0238488	0.872195	0.0208255	0.879865	0.023383	0.878364	0.0222676			224	0.719586	0.0292768	0.724178	0.0314391	0.718977	0.0309258	0.721001	0.0319482	0.724193	0.0289942			224	0.00306	0.02308	0.00438966	0.00817693	0.97386			224	0.00162	0.04196	0.00293629	0.0115189	0.95642			224	0.91879	0.974907
	225	0.875876	0.0210437	0.873548	0.0237606	0.872432	0.0208919	0.880056	0.0235255	0.878411	0.022377			225	0.719858	0.0293675	0.724381	0.0313792	0.719381	0.0306908	0.721136	0.0320214	0.724533	0.0285259			225	0.00306	0.02312	0.00438966	0.00823062	0.97382			225	0.00162	0.04216	0.00293629	0.0113197	0.95622			225	0.918919	0.975023
	226	0.875971	0.0211889	0.873668	0.0237284	0.872577	0.0212671	0.880103	0.023636	0.878506	0.0223136			226	0.719994	0.0295088	0.724652	0.0313658	0.719651	0.0308109	0.721543	0.0321995	0.724872	0.0288818			226	0.00306	0.0232	0.00438966	0.00819953	0.97374			226	0.00162	0.04236	0.00293629	0.0114711	0.95602			226	0.919176	0.975138
	227	0.875971	0.0211889	0.873858	0.0235577	0.87265	0.0211106	0.880199	0.0236656	0.878532	0.0224322			227	0.720265	0.0292965	0.725058	0.0312299	0.719853	0.030655	0.722154	0.0321226	0.725212	0.0291922			227	0.00312	0.0232	0.00438841	0.00825845	0.97368			227	0.00162	0.04256	0.00293629	0.0116031	0.95582			227	0.917722	0.975252
	228	0.876139	0.021476	0.873883	0.0234771	0.872698	0.0211213	0.880224	0.0237254	0.878675	0.0225537			228	0.720469	0.0291906	0.725464	0.0312354	0.720123	0.0306453	0.72229	0.0321349	0.725483	0.0294969			228	0.00312	0.02332	0.00438841	0.00831802	0.97356			228	0.00162	0.04272	0.00293629	0.0117328	0.95566			228	0.91811	0.975342
	229	0.876282	0.0216606	0.874051	0.0238789	0.873029	0.0213128	0.880345	0.0239748	0.878722	0.0226589			229	0.720673	0.028995	0.726073	0.0315722	0.720393	0.0307826	0.722561	0.0325365	0.725959	0.0294157			229	0.00312	0.02336	0.00438841	0.00836964	0.97352			229	0.00162	0.043	0.00293629	0.0116982	0.95538			229	0.918239	0.975499
	230	0.876355	0.0219499	0.874076	0.0237994	0.873128	0.021242	0.880727	0.0242554	0.878726	0.0228614			230	0.72108	0.028999	0.726277	0.0317584	0.720663	0.0308541	0.722765	0.0327519	0.725891	0.0294418			230	0.00324	0.02332	0.00438344	0.00847203	0.97344			230	0.00168	0.04296	0.00296403	0.0117016	0.95536			230	0.915228	0.974592
	231	0.876498	0.0219178	0.874219	0.0240178	0.873175	0.0213347	0.880775	0.0240991	0.878821	0.023182			231	0.721216	0.0290641	0.726683	0.0322964	0.721	0.0312645	0.723104	0.0329971	0.726162	0.0297483			231	0.00324	0.0234	0.00438344	0.00862929	0.97336			231	0.00174	0.04312	0.00299029	0.0118247	0.95514			231	0.915493	0.973803
	232	0.876856	0.0223265	0.874339	0.0244704	0.87327	0.0214322	0.880966	0.0243939	0.879059	0.023301			232	0.721692	0.0290324	0.727224	0.0319777	0.721203	0.0310321	0.723375	0.033167	0.726502	0.030051			232	0.00324	0.0236	0.00438344	0.00868762	0.97316			232	0.00174	0.04332	0.00299029	0.0119535	0.95494			232	0.916149	0.973921
	233	0.876951	0.0224057	0.874481	0.0243964	0.873317	0.0213092	0.880966	0.0243939	0.879084	0.0232582			233	0.722031	0.0291939	0.727563	0.0320988	0.721405	0.0310374	0.723511	0.0332256	0.72657	0.0301518			233	0.0033	0.0236	0.00437971	0.008669	0.9731			233	0.0018	0.04336	0.00301511	0.0119895	0.95484			233	0.914729	0.97307
	234	0.877072	0.0221862	0.874529	0.0244648	0.873368	0.0212624	0.881064	0.024626	0.879205	0.0231449			234	0.722303	0.0295978	0.727834	0.0321486	0.721945	0.0319099	0.723647	0.0334947	0.727317	0.0305812			234	0.00336	0.02368	0.00437514	0.00861626	0.97296			234	0.0018	0.0438	0.00301511	0.0121722	0.9544			234	0.91358	0.973333
	235	0.877167	0.022015	0.874671	0.0246315	0.873605	0.0214143	0.881112	0.0246158	0.879252	0.0231669			235	0.722643	0.0298707	0.727969	0.0321272	0.722214	0.0316507	0.724122	0.0330889	0.727589	0.0304285			235	0.00336	0.02372	0.00437514	0.00862704	0.97292			235	0.0018	0.04396	0.00301511	0.0121072	0.95424			235	0.913713	0.973428
	236	0.877357	0.0221249	0.874791	0.0244757	0.873937	0.0216408	0.881208	0.0246302	0.8793	0.0230352			236	0.722982	0.0299085	0.728172	0.0324322	0.722417	0.0316721	0.724393	0.0331359	0.727928	0.0302846			236	0.00336	0.02376	0.00437514	0.00856245	0.97288			236	0.0018	0.04416	0.00301511	0.012046	0.95404			236	0.913846	0.973545
	237	0.877405	0.0219952	0.874838	0.0244717	0.874127	0.021808	0.881185	0.0246696	0.879443	0.0230596			237	0.723322	0.0300666	0.728578	0.0324152	0.722552	0.0316751	0.724461	0.0331786	0.727928	0.0302051			237	0.00336	0.02388	0.00437514	0.00857443	0.97276			237	0.00186	0.04416	0.00303854	0.0120057	0.95398			237	0.914242	0.972687
	238	0.877452	0.0219899	0.874981	0.0246321	0.874222	0.0218461	0.881472	0.024885	0.879468	0.0233758			238	0.723661	0.0298634	0.728782	0.0324467	0.722889	0.0313772	0.724665	0.0330401	0.728336	0.0302866			238	0.00342	0.02388	0.00453311	0.00863079	0.9727			238	0.00186	0.0444	0.00303854	0.0120403	0.95374			238	0.912844	0.972831
	239	0.877595	0.0221798	0.875054	0.0246511	0.874316	0.0219667	0.881806	0.0246068	0.879636	0.0235285			239	0.724273	0.0303423	0.729188	0.0325602	0.723294	0.0312198	0.724868	0.0330702	0.728607	0.0303346			239	0.00348	0.024	0.00460671	0.00865967	0.97252			239	0.00186	0.04456	0.00303854	0.0120607	0.95358			239	0.911854	0.972926
	240	0.87762	0.0222107	0.875243	0.0248334	0.874411	0.0220847	0.882048	0.0248757	0.879827	0.0234874			240	0.724612	0.0302144	0.729526	0.032695	0.723698	0.0310508	0.725139	0.032932	0.728811	0.030241			240	0.00348	0.02416	0.00460671	0.00863949	0.97236			240	0.00186	0.04468	0.00303854	0.0120209	0.95346			240	0.912387	0.972997
	241	0.877763	0.0222715	0.875385	0.0248799	0.874506	0.0222001	0.882213	0.0248577	0.879878	0.0237343			241	0.724816	0.0302603	0.729865	0.033024	0.724036	0.0310919	0.725343	0.0326214	0.72915	0.0302404			241	0.0036	0.02416	0.00459248	0.00876946	0.97224			241	0.00192	0.04488	0.0030606	0.0120145	0.9532			241	0.909639	0.97227
	242	0.877953	0.0224822	0.875575	0.0247423	0.874579	0.0221124	0.882404	0.0247463	0.880024	0.0239825			242	0.72536	0.0305521	0.730203	0.0331996	0.724575	0.0313567	0.72575	0.0325724	0.729354	0.0305484			242	0.00372	0.02424	0.00473133	0.00880441	0.97204			242	0.00192	0.045	0.0030606	0.0121456	0.95308			242	0.907186	0.972342
	243	0.878048	0.0223404	0.875717	0.0249875	0.874626	0.0222312	0.882452	0.0246905	0.880024	0.0239825			243	0.725495	0.0304268	0.730677	0.0330665	0.724845	0.0318316	0.725682	0.0325668	0.729626	0.0306708			243	0.00372	0.02424	0.00473133	0.00880441	0.97204			243	0.00192	0.04516	0.0030606	0.0121976	0.95292			243	0.907186	0.972438
	244	0.878121	0.0223185	0.875885	0.0251535	0.874816	0.0224511	0.882547	0.024793	0.880119	0.0240519			244	0.725699	0.0304101	0.731016	0.0330528	0.725048	0.0317887	0.725954	0.0325294	0.729829	0.0310908			244	0.00372	0.02432	0.00473133	0.00883848	0.97196			244	0.00192	0.04528	0.0030606	0.0123763	0.9528			244	0.907463	0.972509
	245	0.878264	0.0226097	0.87598	0.025266	0.874841	0.0224647	0.882738	0.0248501	0.880262	0.0238349			245	0.72631	0.0305962	0.731287	0.0330368	0.72525	0.0317728	0.726089	0.0325674	0.729829	0.0310908			245	0.00372	0.02444	0.00473133	0.00873206	0.97184			245	0.00192	0.04528	0.0030606	0.0123763	0.9528			245	0.907875	0.972509
	246	0.878644	0.0226644	0.875958	0.0251638	0.874983	0.0227656	0.882786	0.0248278	0.880357	0.0239388			246	0.726582	0.0303047	0.731828	0.0330887	0.72579	0.0311661	0.726632	0.0325616	0.730237	0.031057			246	0.00372	0.02452	0.00473133	0.008783	0.97176			246	0.00192	0.04552	0.0030606	0.0123619	0.95256			246	0.908148	0.97265
	247	0.878739	0.0227938	0.8761	0.0251955	0.875173	0.0227688	0.882929	0.0248301	0.880452	0.0239658			247	0.726718	0.0305059	0.732031	0.0332218	0.725925	0.0311995	0.7267	0.032607	0.730509	0.0310386			247	0.00372	0.0246	0.00473133	0.00879623	0.97168			247	0.00192	0.04568	0.0030606	0.0123541	0.9524			247	0.908419	0.972743
	248	0.87886	0.0228882	0.87622	0.0251564	0.875388	0.0230433	0.883215	0.0246459	0.880525	0.0241012			248	0.72699	0.0302697	0.732234	0.033504	0.726329	0.0311709	0.727175	0.0326246	0.730712	0.0313176			248	0.00378	0.02464	0.00479811	0.00882091	0.97158			248	0.00198	0.0458	0.00319716	0.0124349	0.95222			248	0.907216	0.971986
	249	0.878911	0.0230944	0.876293	0.0252639	0.87553	0.0233212	0.883358	0.0248178	0.88062	0.0242745			249	0.727329	0.0303326	0.732573	0.033258	0.726464	0.0312298	0.72765	0.032628	0.73112	0.031528			249	0.00378	0.02472	0.00479811	0.00890588	0.9715			249	0.00204	0.04604	0.00332702	0.0124883	0.95192			249	0.907489	0.971308
	250	0.878867	0.0229363	0.876413	0.0253609	0.875508	0.023571	0.883454	0.0248349	0.880789	0.0241841			250	0.727601	0.0304659	0.733047	0.0334267	0.726599	0.031498	0.727989	0.0328003	0.731323	0.0317792			250	0.00384	0.02484	0.00478786	0.00886797	0.97132			250	0.0021	0.04616	0.00334392	0.0125905	0.95174			250	0.906569	0.970563
	251	0.878962	0.0229842	0.876439	0.0254493	0.875676	0.0237626	0.883549	0.024815	0.880814	0.0241918			251	0.728076	0.0313385	0.73325	0.0334578	0.727206	0.0313191	0.728532	0.0326421	0.731663	0.0315573			251	0.0039	0.02484	0.00485237	0.00883144	0.97126			251	0.0021	0.04636	0.00334392	0.0124961	0.95154			251	0.905248	0.970687
	252	0.878987	0.0230628	0.876676	0.0254754	0.875818	0.0239898	0.883644	0.024722	0.880909	0.024138			252	0.728484	0.0314486	0.733656	0.0335408	0.727543	0.0310194	0.728736	0.0327664	0.731799	0.0316423			252	0.0039	0.02492	0.00485237	0.00880505	0.97118			252	0.0021	0.04644	0.00334392	0.0125322	0.95146			252	0.905523	0.970736
	253	0.879083	0.0233459	0.876727	0.0257114	0.87615	0.0236505	0.883692	0.0246567	0.880957	0.024371			253	0.728824	0.0313218	0.733927	0.0339097	0.728016	0.0311823	0.728939	0.0332609	0.731935	0.0316654			253	0.0039	0.02496	0.00485237	0.0089193	0.97114			253	0.0021	0.04652	0.00334392	0.012542	0.95138			253	0.90566	0.970785
	254	0.87913	0.0231315	0.876825	0.0255221	0.876198	0.023672	0.883765	0.0246817	0.881052	0.0244263			254	0.729027	0.0314142	0.734198	0.0339915	0.728016	0.0311164	0.729075	0.033187	0.732274	0.0320334			254	0.0039	0.02504	0.00485237	0.00894644	0.97106			254	0.0021	0.04672	0.00334392	0.0126986	0.95118			254	0.905933	0.970906
	255	0.87932	0.0233351	0.877109	0.0251426	0.87627	0.0238298	0.883934	0.0247241	0.881099	0.024435			255	0.729435	0.0315289	0.734536	0.0339426	0.72842	0.031092	0.729278	0.0330305	0.73241	0.0320818			255	0.0039	0.02508	0.00485237	0.00895068	0.97102			255	0.0021	0.0468	0.00334392	0.0127192	0.9511			255	0.906069	0.970954
	256	0.879371	0.0233774	0.877583	0.0254895	0.876343	0.024011	0.884077	0.0247376	0.881195	0.0243405			256	0.729435	0.0317059	0.734739	0.0338987	0.728825	0.031026	0.729685	0.0330547	0.732614	0.0322116			256	0.0039	0.02516	0.00485237	0.00890434	0.97094			256	0.0021	0.04692	0.00334392	0.0127744	0.95098			256	0.90634	0.971026
	257	0.879466	0.0234171	0.877704	0.0252189	0.876533	0.0241278	0.884103	0.0250754	0.88129	0.0242812			257	0.729639	0.0320091	0.735213	0.0339734	0.72923	0.0313448	0.729957	0.0329209	0.733021	0.0317754			257	0.0039	0.02524	0.00485237	0.00887525	0.97086			257	0.0021	0.04716	0.00334392	0.0125889	0.95074			257	0.906609	0.97117
	258	0.879704	0.0233537	0.877751	0.0252993	0.876628	0.0241263	0.884198	0.0249399	0.881433	0.0240391			258	0.729842	0.0319375	0.735687	0.0339783	0.7295	0.0312576	0.730296	0.033014	0.733429	0.0314933			258	0.0039	0.02536	0.00485237	0.00875655	0.97074			258	0.00216	0.0474	0.0034662	0.0124349	0.95044			258	0.90701	0.970516
	259	0.879894	0.0232249	0.877799	0.0252417	0.876675	0.0242585	0.884341	0.0249837	0.881528	0.024088			259	0.730182	0.0317503	0.73589	0.0339202	0.729837	0.0315422	0.7305	0.0334146	0.7337	0.031813			259	0.0039	0.02544	0.00485237	0.00878051	0.97066			259	0.00216	0.04756	0.0034662	0.0125709	0.95028			259	0.907275	0.970612
	260	0.880062	0.0234862	0.877893	0.0250902	0.876817	0.0244225	0.884536	0.0251675	0.881743	0.024166			260	0.730589	0.031588	0.736094	0.034167	0.729837	0.0317879	0.730703	0.0332981	0.733904	0.0315509			260	0.00396	0.0256	0.00484074	0.00882604	0.97044			260	0.00228	0.04768	0.00349337	0.0124518	0.95004			260	0.906516	0.969106
	261	0.880253	0.02323	0.877941	0.0251351	0.877054	0.0249064	0.884583	0.0251329	0.881981	0.0242916			261	0.730997	0.0316299	0.7365	0.0339459	0.729972	0.0318447	0.730907	0.0336515	0.734311	0.0314072			261	0.00396	0.0258	0.00484074	0.00888763	0.97024			261	0.00228	0.04792	0.00349337	0.0123907	0.9498			261	0.907173	0.969256
	262	0.880253	0.02323	0.87813	0.0254129	0.877054	0.0249064	0.884583	0.0248824	0.882172	0.0245902			262	0.731201	0.0319132	0.737109	0.0341982	0.729837	0.0321814	0.73111	0.0337579	0.734583	0.0315444			262	0.00396	0.02596	0.00484074	0.00903408	0.97008			262	0.0024	0.04808	0.0035162	0.0124427	0.94952			262	0.907692	0.967794
	263	0.880253	0.02323	0.878181	0.0254709	0.877175	0.0247938	0.884679	0.0248832	0.882362	0.0248063			263	0.73154	0.0319399	0.737244	0.0341294	0.730107	0.0321743	0.731246	0.0338083	0.734651	0.0315589			263	0.00396	0.02612	0.00484074	0.00914008	0.96992			263	0.0024	0.04812	0.0035162	0.0124489	0.94948			263	0.908206	0.96782
	264	0.880373	0.0233455	0.878229	0.0255807	0.877364	0.0251374	0.884752	0.0250014	0.882552	0.0250143			264	0.73188	0.0319893	0.737718	0.0340193	0.730579	0.0324597	0.731585	0.0339855	0.734719	0.0316341			264	0.00396	0.02628	0.00484074	0.00924206	0.96976			264	0.0024	0.04816	0.0035162	0.0124809	0.94944			264	0.908714	0.967846
	265	0.880516	0.0235384	0.878254	0.0256574	0.877459	0.0251235	0.884873	0.0249851	0.88279	0.0252455			265	0.732084	0.0318569	0.738125	0.0340463	0.730714	0.0325838	0.731857	0.0341328	0.734855	0.0314478			265	0.00396	0.02648	0.00484074	0.00935547	0.96956			265	0.0024	0.04824	0.0035162	0.0124016	0.94936			265	0.909341	0.967897
	266	0.880636	0.0237716	0.878444	0.025788	0.877532	0.0250914	0.885016	0.0251948	0.88279	0.0252455			266	0.73222	0.0316085	0.738531	0.0339507	0.730849	0.0326394	0.732196	0.0343977	0.735262	0.0315295			266	0.00396	0.02648	0.00484074	0.00935547	0.96956			266	0.00246	0.04848	0.00352601	0.0124336	0.94906			266	0.909341	0.967279
	267	0.880874	0.0240473	0.878491	0.0257609	0.877605	0.0253476	0.885255	0.0254271	0.88279	0.0252455			267	0.732423	0.031747	0.738869	0.0342512	0.730984	0.0327515	0.732399	0.0344026	0.735466	0.0317512			267	0.00396	0.02648	0.00484074	0.00935547	0.96956			267	0.00252	0.0486	0.00353476	0.0125255	0.94888			267	0.909341	0.966587
	268	0.880969	0.0241763	0.878611	0.0258812	0.877608	0.025284	0.885423	0.0256078	0.88279	0.0252455			268	0.73317	0.032095	0.739208	0.0340193	0.731186	0.0328047	0.732535	0.0343859	0.73567	0.0315382			268	0.00396	0.02648	0.00484074	0.00935547	0.96956			268	0.00252	0.04872	0.00353476	0.0124349	0.94876			268	0.909341	0.966667
	269	0.88109	0.024278	0.878754	0.0263275	0.877655	0.025186	0.885567	0.0255219	0.882816	0.0252774			269	0.733374	0.0320673	0.739479	0.0339293	0.731523	0.032897	0.732671	0.0343402	0.736145	0.0317512			269	0.00402	0.02648	0.00497667	0.00928611	0.9695			269	0.00252	0.049	0.00353476	0.0125255	0.94848			269	0.908093	0.966851
	270	0.881233	0.0243719	0.878969	0.0264487	0.877892	0.0251959	0.885757	0.0255303	0.882794	0.0254492			270	0.733782	0.0322759	0.739614	0.0342461	0.731861	0.0326032	0.732807	0.0340556	0.736281	0.0319471			270	0.00408	0.02644	0.00510828	0.00928812	0.96948			270	0.00252	0.04908	0.00353476	0.0126089	0.9484			270	0.906722	0.966903
	271	0.881328	0.0243448	0.879041	0.0266206	0.877987	0.0249937	0.885996	0.0256634	0.882819	0.0255581			271	0.734257	0.0327271	0.739817	0.0341673	0.732333	0.0323642	0.733281	0.0341488	0.736824	0.031842			271	0.00414	0.02644	0.00516597	0.0093055	0.96942			271	0.00252	0.0494	0.00353476	0.0125642	0.94808			271	0.905479	0.96711
	272	0.88147	0.0242069	0.879089	0.0265255	0.878108	0.0250713	0.886091	0.0254703	0.882822	0.0252764			272	0.734393	0.0327888	0.74002	0.0339732	0.732333	0.0325766	0.733214	0.0340831	0.73696	0.0317597			272	0.00426	0.0264	0.00513774	0.00918497	0.96934			272	0.00252	0.04948	0.00353476	0.0125291	0.948			272	0.902873	0.967162
	273	0.881591	0.0243953	0.879162	0.0267566	0.878345	0.02521	0.88626	0.025448	0.883156	0.0255632			273	0.734529	0.032701	0.740359	0.0339725	0.732738	0.0328499	0.733349	0.0338896	0.737707	0.0315413			273	0.00426	0.02668	0.00513774	0.00932562	0.96906			273	0.00252	0.04992	0.00353476	0.0124362	0.94756			273	0.903794	0.967442
	274	0.881686	0.0244756	0.879257	0.0266952	0.878417	0.0253986	0.886308	0.0254369	0.883251	0.0257265			274	0.734733	0.0326262	0.740833	0.0338835	0.73294	0.0327112	0.733417	0.03377	0.737978	0.031724			274	0.00426	0.02676	0.00513774	0.00940569	0.96898			274	0.00252	0.05008	0.00353476	0.012514	0.9474			274	0.904054	0.967543
	275	0.881781	0.0245168	0.879285	0.0262474	0.878538	0.0252876	0.886356	0.0254254	0.883298	0.0256494			275	0.73514	0.0325577	0.741307	0.0338655	0.73348	0.033252	0.733756	0.0338745	0.738454	0.0317427			275	0.00426	0.0268	0.00513774	0.0093679	0.96894			275	0.00252	0.05036	0.00353476	0.0125219	0.94712			275	0.904184	0.967717
	276	0.881876	0.024519	0.879333	0.0261826	0.87868	0.0252617	0.886403	0.0253783	0.883298	0.0256494			276	0.73548	0.0325321	0.741848	0.0337018	0.733682	0.0334155	0.73396	0.0340864	0.738861	0.0322027			276	0.00426	0.0268	0.00513774	0.0093679	0.96894			276	0.00252	0.0506	0.00353476	0.0127176	0.94688			276	0.904184	0.967865
	277	0.882117	0.0245621	0.879522	0.0263528	0.878775	0.0252668	0.886477	0.0254894	0.883324	0.0257352			277	0.735955	0.0328691	0.741984	0.0337382	0.734019	0.0335103	0.734096	0.03384	0.739201	0.0327736			277	0.00432	0.0268	0.0051225	0.00941952	0.96888			277	0.00258	0.0508	0.00354247	0.0129584	0.94662			277	0.902965	0.967251
	278	0.882212	0.0243721	0.879595	0.0264506	0.878775	0.0253029	0.88655	0.0255284	0.883324	0.0257352			278	0.736159	0.0330121	0.742322	0.0339172	0.734357	0.0336543	0.734571	0.0344042	0.739608	0.0328328			278	0.00432	0.0268	0.0051225	0.00941952	0.96888			278	0.00264	0.05104	0.00365016	0.0129536	0.94632			278	0.902965	0.966667
	279	0.882311	0.0244473	0.879763	0.0264186	0.878917	0.0253078	0.886623	0.025496	0.883466	0.0256776			279	0.736634	0.0328247	0.742728	0.0343118	0.734559	0.0335785	0.734638	0.0344518	0.739744	0.0329049			279	0.00432	0.02692	0.0051225	0.00939125	0.96876			279	0.00264	0.05112	0.00365016	0.0129843	0.94624			279	0.903356	0.966717
	280	0.882292	0.0244328	0.879836	0.026247	0.878942	0.025439	0.886649	0.025489	0.883514	0.0257044			280	0.736838	0.0329886	0.743067	0.0347767	0.734761	0.0335334	0.73491	0.03438	0.740084	0.0333643			280	0.00432	0.02696	0.0051225	0.0094044	0.96872			280	0.0027	0.05132	0.00375379	0.0131509	0.94598			280	0.903485	0.966114
	281	0.882435	0.0243135	0.879978	0.026408	0.879085	0.0253689	0.886817	0.0255243	0.883682	0.0252856			281	0.73711	0.0326216	0.74327	0.0348503	0.735031	0.0335334	0.735249	0.0342838	0.740491	0.033847			281	0.00438	0.02708	0.00517722	0.0091648	0.96854			281	0.0027	0.05156	0.00375379	0.0133563	0.94574			281	0.902667	0.966267
	282	0.88272	0.0245584	0.879978	0.026408	0.879227	0.0256171	0.886773	0.0256515	0.883755	0.0255905			282	0.737585	0.0327008	0.743473	0.0348124	0.735301	0.0334388	0.735588	0.0344333	0.740831	0.0337023			282	0.00444	0.02712	0.00536792	0.00919517	0.96844			282	0.0027	0.05176	0.00375379	0.0132947	0.94554			282	0.901596	0.966393
	283	0.882815	0.0245862	0.880098	0.0265298	0.879227	0.0256171	0.886942	0.0256743	0.883898	0.0257018			283	0.737721	0.0325892	0.743812	0.0350906	0.735571	0.0337131	0.735928	0.0342105	0.741034	0.0336919			283	0.00444	0.02724	0.00536792	0.00924976	0.96832			283	0.0027	0.05188	0.00375379	0.0132903	0.94542			283	0.901987	0.966468
	284	0.88291	0.0247248	0.880146	0.0265597	0.879369	0.0255413	0.887015	0.0258148	0.883949	0.025816			284	0.737925	0.0329176	0.743879	0.0350572	0.735841	0.0330983	0.736131	0.0342253	0.741238	0.0337075			284	0.00456	0.02724	0.00540168	0.00928463	0.9682			284	0.0027	0.052	0.00375379	0.0132969	0.9453			284	0.899604	0.966543
	285	0.882936	0.0248953	0.88024	0.0266841	0.879416	0.0254676	0.887158	0.0261562	0.884026	0.026295			285	0.738129	0.0327694	0.744218	0.0356239	0.73638	0.0330764	0.736538	0.0345347	0.74151	0.0339045			285	0.00474	0.02724	0.00561135	0.0093885	0.96802			285	0.0027	0.05216	0.00375379	0.0133808	0.94514			285	0.896053	0.966642
	286	0.883057	0.0247045	0.880335	0.0267738	0.879559	0.0256364	0.887279	0.0262917	0.884146	0.0261424			286	0.7384	0.0329714	0.744353	0.035421	0.73665	0.0331018	0.737217	0.0343849	0.741849	0.0341358			286	0.0048	0.02732	0.0055922	0.00932562	0.96788			286	0.0027	0.05236	0.00375379	0.0134791	0.94494			286	0.895151	0.966765
	287	0.883199	0.0248318	0.880503	0.0270132	0.879606	0.0255972	0.887279	0.0262917	0.884194	0.0262714			287	0.738604	0.0327876	0.744624	0.0355505	0.737122	0.033329	0.737352	0.0342997	0.741985	0.0340172			287	0.0048	0.02736	0.0055922	0.00938893	0.96784			287	0.0027	0.05244	0.00375379	0.0134287	0.94486			287	0.895288	0.966814
	288	0.883389	0.0252023	0.880528	0.0269985	0.879748	0.0257607	0.887327	0.0262752	0.884289	0.0262117			288	0.739012	0.0329141	0.744963	0.0353933	0.737392	0.0335128	0.737352	0.0343868	0.742053	0.0342024			288	0.0048	0.02744	0.0055922	0.00935962	0.96776			288	0.00282	0.05248	0.00376153	0.0135053	0.9447			288	0.895561	0.965416
	289	0.883485	0.0252198	0.880718	0.0270064	0.879938	0.0257381	0.887378	0.0261367	0.884574	0.0261997			289	0.739283	0.0327164	0.745437	0.0356946	0.737797	0.0337923	0.737692	0.0345213	0.742324	0.0342429			289	0.0048	0.02768	0.0055922	0.00935374	0.96752			289	0.00282	0.05264	0.00376153	0.0135225	0.94454			289	0.896373	0.965517
	290	0.883675	0.0251045	0.880813	0.0271546	0.879985	0.025872	0.887521	0.0260845	0.884812	0.026227			290	0.739283	0.0328092	0.74591	0.0356564	0.737999	0.03373	0.737827	0.0342085	0.74246	0.0344294			290	0.0048	0.02788	0.0055922	0.00936712	0.96732			290	0.00282	0.05272	0.00376153	0.0136019	0.94446			290	0.89704	0.965568
	291	0.88377	0.0252634	0.880908	0.0273969	0.880033	0.0259002	0.887712	0.0260097	0.884933	0.0262382			291	0.739419	0.0328269	0.746046	0.03579	0.738134	0.0334882	0.738031	0.0345104	0.742868	0.0344222			291	0.00486	0.02796	0.00557233	0.00938505	0.96718			291	0.00282	0.05296	0.00376153	0.0135988	0.94422			291	0.896154	0.965718
	292	0.883748	0.0253534	0.881239	0.0271393	0.880058	0.0259565	0.887807	0.0260054	0.885123	0.0261665			292	0.739963	0.0327084	0.746114	0.0358023	0.738269	0.0336144	0.73837	0.0344356	0.743139	0.0344769			292	0.00486	0.02812	0.00557233	0.00934986	0.96702			292	0.00282	0.05312	0.00376153	0.0136221	0.94406			292	0.896684	0.965818
	293	0.88389	0.0254969	0.881287	0.0272581	0.880131	0.0258463	0.887951	0.02619	0.885218	0.0261989			293	0.740098	0.0327796	0.746317	0.0361526	0.738539	0.0338901	0.738913	0.03419	0.743411	0.0344713			293	0.00486	0.0282	0.00557233	0.00936574	0.96694			293	0.00282	0.05328	0.00376153	0.0136197	0.9439			293	0.896947	0.965917
	294	0.883941	0.0256082	0.881334	0.0271178	0.880178	0.0258036	0.887951	0.02619	0.885317	0.0264194			294	0.740302	0.0329576	0.746384	0.0365093	0.738741	0.0338215	0.739117	0.0345348	0.743547	0.0347031			294	0.00498	0.02824	0.00559578	0.00945924	0.96678			294	0.00282	0.05336	0.00376153	0.0137183	0.94382			294	0.894804	0.965967
	295	0.884014	0.0255774	0.881382	0.0272038	0.880368	0.0260499	0.888094	0.0259133	0.88546	0.0266368			295	0.740506	0.0328671	0.746588	0.0365937	0.739079	0.0341739	0.739524	0.0346229	0.74409	0.0352239			295	0.00498	0.02836	0.00559578	0.00956585	0.96666			295	0.00282	0.05368	0.00376153	0.0139399	0.9435			295	0.895202	0.966163
	296	0.884135	0.025807	0.881455	0.0271832	0.880346	0.0259393	0.88831	0.0260226	0.885511	0.0263724			296	0.741117	0.0330249	0.746858	0.0366318	0.739146	0.0343153	0.739795	0.0347225	0.744905	0.0349294			296	0.0051	0.02836	0.00555141	0.00946393	0.96654			296	0.00282	0.05416	0.00376153	0.0138146	0.94302			296	0.892947	0.966453
	297	0.884113	0.0256436	0.88167	0.0274698	0.880488	0.0261202	0.888501	0.0259601	0.885631	0.0265925			297	0.741389	0.0330273	0.746994	0.0368863	0.739483	0.034489	0.740066	0.0352049	0.745109	0.0349539			297	0.00516	0.02844	0.0055935	0.00954555	0.9664			297	0.00288	0.05428	0.00376394	0.0138244	0.94284			297	0.892095	0.965836
	298	0.884256	0.0256018	0.88172	0.0276796	0.880608	0.0260655	0.888739	0.0261837	0.885679	0.0263976			298	0.741729	0.0328908	0.7474	0.0370627	0.739955	0.0339593	0.740066	0.0352049	0.746059	0.0353375			298	0.00516	0.02848	0.0055935	0.00945001	0.96636			298	0.00288	0.05484	0.00376394	0.0139875	0.94228			298	0.892231	0.966173
	299	0.884351	0.0253896	0.881888	0.0279667	0.880729	0.0259574	0.88886	0.0263282	0.885968	0.0262123			299	0.741797	0.0329951	0.747738	0.0371194	0.740225	0.0343209	0.740202	0.0351261	0.746195	0.0348891			299	0.00528	0.02868	0.00567482	0.00930828	0.96604			299	0.003	0.05492	0.00376588	0.0137963	0.94208			299	0.890683	0.964863
	300	0.884446	0.0255408	0.882078	0.0281308	0.880871	0.0260271	0.888908	0.0263706	0.885946	0.0263212			300	0.742	0.0330327	0.748009	0.0376306	0.74063	0.0343304	0.740677	0.0353919	0.746738	0.0354451			300	0.00534	0.02864	0.0057141	0.00933714	0.96602			300	0.00306	0.05524	0.00395382	0.0139806	0.9417			300	0.889441	0.964385
	301	0.884541	0.0257253	0.882362	0.028225	0.881133	0.0258178	0.889099	0.0263273	0.886019	0.0262656			301	0.742272	0.0329312	0.748212	0.0376682	0.74063	0.0344182	0.740677	0.0353919	0.747078	0.0349337			301	0.0054	0.02868	0.0056889	0.00932562	0.96592			301	0.00306	0.05544	0.00395382	0.013763	0.9415			301	0.888476	0.964509
	302	0.884588	0.0257805	0.882457	0.0283473	0.881276	0.0258798	0.889099	0.0263273	0.886092	0.0264764			302	0.742544	0.0328543	0.748348	0.0376218	0.7409	0.0344282	0.740949	0.035634	0.747214	0.0351676			302	0.00546	0.02872	0.00578996	0.00936583	0.96582			302	0.00312	0.05552	0.00413236	0.0138129	0.94136			302	0.887515	0.963889
	303	0.884661	0.0257655	0.882504	0.0283612	0.881513	0.0259757	0.88915	0.0262362	0.886117	0.0264526			303	0.74268	0.0327546	0.748551	0.0376789	0.74117	0.0348199	0.741356	0.0359184	0.747621	0.0352374			303	0.00552	0.02872	0.00582658	0.00933126	0.96576			303	0.00312	0.05576	0.00413236	0.0138426	0.94112			303	0.88642	0.964039
	304	0.884687	0.0255867	0.882625	0.0282583	0.881513	0.0259757	0.889341	0.0262922	0.886212	0.0264744			304	0.742747	0.0330265	0.748889	0.0375589	0.74144	0.0349031	0.741695	0.0360213	0.747757	0.0352676			304	0.00552	0.0288	0.00582658	0.00934199	0.96568			304	0.00312	0.05584	0.00413236	0.0138555	0.94104			304	0.8867	0.964088
	305	0.88483	0.0257133	0.882672	0.0281775	0.88156	0.0259235	0.889389	0.0264704	0.886403	0.0269662			305	0.743223	0.0335789	0.749228	0.0377148	0.741709	0.0353345	0.741898	0.0358605	0.747893	0.0350492			305	0.00552	0.02896	0.00582658	0.00958315	0.96552			305	0.00312	0.05592	0.00413236	0.0137625	0.94096			305	0.887255	0.964138
	306	0.884903	0.0262523	0.882814	0.0283704	0.881892	0.0260751	0.889557	0.026433	0.88645	0.0268716			306	0.743427	0.0337424	0.749296	0.0380898	0.742114	0.0358704	0.74217	0.0360263	0.748165	0.0353773			306	0.00552	0.029	0.00582658	0.00953674	0.96548			306	0.00318	0.05608	0.00413016	0.0139028	0.94074			306	0.887393	0.963574
	307	0.885023	0.0265278	0.883004	0.0283219	0.882249	0.0258052	0.889678	0.0264369	0.886926	0.0271801			307	0.743495	0.0338906	0.749363	0.0378801	0.742519	0.0361259	0.742373	0.0358864	0.748368	0.0353881			307	0.00552	0.0294	0.00582658	0.00968806	0.96508			307	0.00318	0.0562	0.00413016	0.0139073	0.94062			307	0.888755	0.963649
	308	0.885071	0.0265781	0.883124	0.0282741	0.882534	0.0258066	0.889726	0.026544	0.886974	0.0272529			308	0.743902	0.0336582	0.749702	0.0381236	0.742654	0.0362348	0.742577	0.0357693	0.748912	0.0349835			308	0.00552	0.02944	0.00582658	0.00972378	0.96504			308	0.00318	0.05652	0.00413016	0.0137352	0.9403			308	0.888889	0.963847
	309	0.885027	0.0268562	0.883172	0.0281903	0.882628	0.0255071	0.889917	0.0264448	0.886974	0.0272529			309	0.744242	0.033382	0.749905	0.0382112	0.742721	0.0361968	0.742645	0.0356116	0.749183	0.0349946			309	0.00552	0.02944	0.00582658	0.00972378	0.96504			309	0.00318	0.05668	0.00413016	0.0137399	0.94014			309	0.888889	0.963946
	310	0.885169	0.0267656	0.88327	0.0282708	0.882818	0.025474	0.89006	0.0265152	0.887069	0.0273294			310	0.744581	0.0337393	0.750108	0.0385475	0.742991	0.0362787	0.742848	0.0355449	0.749319	0.0349015			310	0.00552	0.02952	0.00582658	0.00976127	0.96496			310	0.00318	0.05676	0.00413016	0.0137003	0.94006			310	0.889157	0.963995
	311	0.885169	0.0267656	0.883554	0.0282901	0.882913	0.0253106	0.890108	0.0264448	0.887237	0.027453			311	0.744853	0.0339998	0.750243	0.0388598	0.743598	0.0366276	0.743323	0.0358426	0.749998	0.0349181			311	0.00558	0.02964	0.00586236	0.00979953	0.96478			311	0.00318	0.05716	0.00413016	0.0137074	0.93966			311	0.888489	0.964238
	312	0.885312	0.0269123	0.883697	0.0282489	0.882891	0.0252944	0.890346	0.0262609	0.887427	0.0275964			312	0.745193	0.0343657	0.750514	0.0388668	0.743666	0.0366384	0.743663	0.0358798	0.750338	0.0351646			312	0.00558	0.0298	0.00586236	0.00986986	0.96462			312	0.00318	0.05736	0.00413016	0.0138122	0.93946			312	0.889021	0.964358
	313	0.885407	0.0270418	0.884006	0.0288055	0.882938	0.025412	0.89049	0.026181	0.8875	0.0277646			313	0.745464	0.0345827	0.750785	0.0387141	0.744003	0.0370238	0.743866	0.0358556	0.750677	0.0352655			313	0.00564	0.02984	0.00601936	0.00985421	0.96452			313	0.00318	0.05756	0.00413016	0.0138552	0.93926			313	0.888095	0.964477
	314	0.885502	0.0267599	0.884152	0.0290007	0.883033	0.0253917	0.890563	0.0260872	0.887764	0.0275065			314	0.74594	0.0347528	0.751124	0.0388308	0.744205	0.0369505	0.744205	0.0360976	0.750881	0.0352459			314	0.0057	0.03004	0.0060528	0.00970673	0.96426			314	0.00318	0.05768	0.00413016	0.0138468	0.93914			314	0.887707	0.964548
	315	0.885597	0.0270242	0.884247	0.0289776	0.883128	0.025224	0.890611	0.0259754	0.887907	0.0276393			315	0.746076	0.0345741	0.751394	0.0387999	0.744812	0.0366021	0.744409	0.0362548	0.751017	0.0353045			315	0.0057	0.03016	0.0060528	0.00977186	0.96414			315	0.00318	0.05776	0.00413016	0.0138718	0.93906			315	0.888104	0.964596
	316	0.885645	0.0271713	0.884272	0.0288052	0.883109	0.0250932	0.890732	0.0258267	0.888075	0.0276077			316	0.746347	0.0343533	0.751801	0.0388393	0.74515	0.0366822	0.744748	0.0363769	0.751085	0.0351688			316	0.00576	0.03028	0.00608545	0.00973599	0.96396			316	0.00318	0.0578	0.00413016	0.0138141	0.93902			316	0.887456	0.964619
	317	0.885883	0.0269874	0.884462	0.0290303	0.883299	0.0251213	0.890827	0.0258521	0.88817	0.0278044			317	0.746755	0.0347884	0.752004	0.0389832	0.745622	0.0368659	0.745291	0.0368216	0.751288	0.0351442			317	0.00576	0.03036	0.00608545	0.00983246	0.96388			317	0.00318	0.05792	0.00413016	0.0138036	0.9389			317	0.887719	0.96469
	318	0.88586	0.0268713	0.884746	0.028885	0.883441	0.025286	0.890853	0.0257839	0.88836	0.0280231			318	0.746891	0.0347435	0.752139	0.0389548	0.745824	0.0368999	0.745562	0.0369046	0.75156	0.0347836			318	0.00576	0.03052	0.00608545	0.0099397	0.96372			318	0.00324	0.05808	0.00421426	0.0136268	0.93868			318	0.888242	0.964143
	319	0.885956	0.0266505	0.884889	0.029219	0.883561	0.0252737	0.890948	0.025952	0.888503	0.0283704			319	0.74723	0.0348366	0.752342	0.0390202	0.746027	0.0369315	0.745698	0.0369706	0.751832	0.0348627			319	0.00576	0.03064	0.00608545	0.01011	0.9636			319	0.00324	0.05824	0.00421426	0.0136605	0.93852			319	0.888631	0.964238
	320	0.886098	0.0268156	0.884889	0.029219	0.883871	0.0259052	0.890926	0.0255262	0.888646	0.0283206			320	0.74757	0.0347828	0.752681	0.0391075	0.746364	0.0370391	0.745698	0.0370493	0.752171	0.0350148			320	0.00576	0.03076	0.00608545	0.0100856	0.96348			320	0.0033	0.05844	0.00421038	0.0137263	0.93826			320	0.889017	0.96372
	321	0.886124	0.0270185	0.885056	0.0289922	0.883991	0.0259213	0.891164	0.0256368	0.888741	0.0283076			321	0.747909	0.0347218	0.753019	0.0393606	0.746701	0.037268	0.746173	0.0372578	0.752511	0.0352169			321	0.00576	0.03084	0.00608545	0.0100792	0.9634			321	0.0033	0.05864	0.00421038	0.0138122	0.93806			321	0.889273	0.96384
	322	0.886266	0.0273485	0.885082	0.0290019	0.884134	0.0261014	0.891164	0.0256368	0.888788	0.0282678			322	0.748249	0.0349614	0.753222	0.0393667	0.746836	0.0373184	0.746173	0.0372578	0.752918	0.0358397			322	0.00576	0.03088	0.00608545	0.0100597	0.96336			322	0.0033	0.05888	0.00421038	0.0140772	0.93782			322	0.889401	0.963982
	323	0.886457	0.0277426	0.885224	0.0291781	0.884305	0.0263747	0.891308	0.0255745	0.889004	0.0281351			323	0.748385	0.0348769	0.753426	0.039444	0.747106	0.037591	0.746851	0.0375756	0.753258	0.0359683			323	0.00582	0.03104	0.0060576	0.010012	0.96314			323	0.0033	0.05908	0.00421038	0.0141319	0.93762			323	0.888889	0.964099
	324	0.886599	0.0276928	0.885224	0.0290568	0.884447	0.0261601	0.891403	0.0254821	0.889052	0.0281593			324	0.748453	0.0346938	0.753629	0.0391924	0.747376	0.0376295	0.746919	0.037539	0.753461	0.0359454			324	0.00582	0.03108	0.0060576	0.0100239	0.9631			324	0.0033	0.0592	0.00421038	0.0141221	0.9375			324	0.889016	0.964169
	325	0.886742	0.0279368	0.885461	0.0292829	0.884542	0.0264387	0.891429	0.0256221	0.88929	0.0282094			325	0.748928	0.0346931	0.753832	0.0392564	0.74778	0.037195	0.747326	0.0375966	0.753733	0.0360981			325	0.00582	0.03128	0.0060576	0.0100484	0.9629			325	0.00336	0.05936	0.00429122	0.0141646	0.93728			325	0.889647	0.963636
	326	0.886932	0.0278514	0.885581	0.0289888	0.884662	0.0267053	0.891454	0.0256385	0.889458	0.0285533			326	0.749132	0.0345277	0.75417	0.0391434	0.747983	0.0372298	0.747666	0.0371939	0.753869	0.0362399			326	0.00588	0.0314	0.00614847	0.0101603	0.96272			326	0.00336	0.05944	0.00429122	0.014225	0.9372			326	0.889015	0.963684
	327	0.88717	0.0276622	0.885629	0.0289537	0.884804	0.0267302	0.891601	0.0255859	0.889553	0.0284649			327	0.74954	0.034101	0.754509	0.0389246	0.748725	0.0373289	0.747666	0.0374536	0.754208	0.0360813			327	0.00588	0.03148	0.00614847	0.010117	0.96264			327	0.00336	0.05964	0.00429122	0.0141575	0.937			327	0.889266	0.963801
	328	0.887433	0.0282136	0.885629	0.0287085	0.884972	0.0268982	0.891769	0.0253667	0.889696	0.0285898			328	0.749811	0.0343608	0.754915	0.0386686	0.749264	0.037659	0.747937	0.0375757	0.754616	0.0360373			328	0.00588	0.0316	0.00614847	0.0101782	0.96252			328	0.00336	0.05988	0.00429122	0.0141388	0.93676			328	0.88964	0.963941
	329	0.887623	0.0284331	0.885771	0.0286305	0.885114	0.0270193	0.891912	0.0254039	0.889721	0.0287254			329	0.750151	0.0339941	0.755321	0.0385361	0.749669	0.0382696	0.748208	0.0382795	0.754955	0.0360514			329	0.00594	0.0316	0.00617885	0.0102257	0.96246			329	0.00336	0.06008	0.00429122	0.0141448	0.93656			329	0.888639	0.964056
	330	0.887627	0.0283866	0.885844	0.0286939	0.885234	0.0273297	0.892056	0.0253629	0.889769	0.0288088			330	0.750355	0.0340395	0.75566	0.0391178	0.749939	0.038592	0.748344	0.0381211	0.755363	0.0362308			330	0.00594	0.03164	0.00617885	0.0102667	0.96242			330	0.00336	0.06032	0.00429122	0.0142211	0.93632			330	0.888764	0.964194
	331	0.887722	0.0284147	0.885917	0.02857	0.885282	0.0273231	0.892199	0.0252431	0.890007	0.0288673			331	0.750423	0.0338598	0.755795	0.0391687	0.750141	0.0385529	0.748751	0.0380432	0.755499	0.0361725			331	0.00594	0.03184	0.00617885	0.0102954	0.96222			331	0.00336	0.0604	0.00429122	0.0141963	0.93624			331	0.889385	0.96424
	332	0.8877	0.0284557	0.885964	0.0285944	0.885329	0.0272824	0.892224	0.0254685	0.890102	0.0289969			332	0.75049	0.0338622	0.755998	0.0390702	0.750681	0.0385103	0.749158	0.0379826	0.75577	0.0362399			332	0.00594	0.03192	0.00617885	0.0103589	0.96214			332	0.00336	0.06056	0.00429122	0.014225	0.93608			332	0.889632	0.964331
	333	0.887703	0.0286593	0.885989	0.0284239	0.885614	0.0271998	0.892367	0.0256066	0.890483	0.0298342			333	0.75083	0.0339885	0.756472	0.03953	0.750883	0.0386849	0.749294	0.0382732	0.756178	0.0362661			333	0.00594	0.03224	0.00617885	0.0107695	0.96182			333	0.00336	0.0608	0.00429122	0.0142361	0.93584			333	0.890608	0.964467
	334	0.887751	0.0286891	0.885945	0.0283628	0.885686	0.0273083	0.892558	0.0258691	0.890625	0.0299646			334	0.751238	0.0340599	0.756472	0.0394722	0.751086	0.038536	0.749362	0.0385785	0.756381	0.0362355			334	0.00594	0.03236	0.00617885	0.0108335	0.9617			334	0.00336	0.06092	0.00429122	0.0142231	0.93572			334	0.890969	0.964535
	335	0.887798	0.0286871	0.886113	0.0285435	0.885734	0.0272987	0.892632	0.0258863	0.890768	0.0303621			335	0.751713	0.0339476	0.756743	0.0393152	0.751491	0.0382546	0.749837	0.0390565	0.756653	0.036422			335	0.00594	0.03248	0.00617885	0.0110284	0.96158			335	0.00336	0.06108	0.00429122	0.0143024	0.93556			335	0.891328	0.964624
	336	0.887966	0.0287466	0.886328	0.0284937	0.885781	0.0273225	0.892775	0.0256115	0.89072	0.0304103			336	0.751713	0.034002	0.757014	0.0392576	0.751491	0.0383017	0.75038	0.0393935	0.756993	0.0363694			336	0.00594	0.03244	0.00617885	0.0110521	0.96162			336	0.00336	0.06128	0.00429122	0.0142801	0.93536			336	0.891209	0.964736
	337	0.888134	0.0286441	0.886379	0.0284033	0.885829	0.0273122	0.89273	0.0256155	0.890768	0.0304813			337	0.751849	0.0342014	0.757217	0.0392822	0.751625	0.0382388	0.750651	0.0393239	0.757196	0.0362725			337	0.00594	0.03248	0.00617885	0.0110869	0.96158			337	0.00342	0.0614	0.00428571	0.0142404	0.93518			337	0.891328	0.964196
	338	0.88823	0.0286034	0.886569	0.0284607	0.886018	0.0274698	0.892778	0.0257438	0.890889	0.030689			338	0.752256	0.0340745	0.757352	0.0395561	0.751828	0.0383014	0.751058	0.0394204	0.757604	0.036345			338	0.006	0.03256	0.00632456	0.0110977	0.96144			338	0.00342	0.06164	0.00428571	0.0142712	0.93494			338	0.890591	0.96433
	339	0.888372	0.0287146	0.886663	0.028503	0.886091	0.027396	0.892874	0.0258517	0.890984	0.0306503			339	0.7528	0.0340998	0.757488	0.0396073	0.751963	0.0384829	0.751058	0.0393407	0.757604	0.036285			339	0.006	0.03264	0.00632456	0.0110787	0.96136			339	0.00354	0.06164	0.00443908	0.0142031	0.93482			339	0.89083	0.963125
	340	0.88861	0.0288086	0.8869	0.0287266	0.886186	0.0275054	0.892925	0.0259605	0.891031	0.03069			340	0.753275	0.0342288	0.757623	0.0398733	0.752233	0.0384492	0.75133	0.0394571	0.757943	0.0361329			340	0.006	0.03268	0.00632456	0.0110982	0.96132			340	0.00354	0.06184	0.00443908	0.0141384	0.93462			340	0.890949	0.96324
	341	0.888705	0.0286352	0.886948	0.0286839	0.886306	0.0276278	0.893163	0.0258599	0.891174	0.031042			341	0.753343	0.0341316	0.757962	0.0399127	0.752435	0.0385329	0.751737	0.0392204	0.758283	0.0360003			341	0.006	0.0328	0.00632456	0.0112708	0.9612			341	0.00354	0.06204	0.00443908	0.014082	0.93442			341	0.891304	0.963354
	342	0.888753	0.0287222	0.887185	0.0287739	0.886332	0.0275981	0.893192	0.0257771	0.891222	0.0310506			342	0.753751	0.034225	0.758165	0.0397683	0.75257	0.0386122	0.751872	0.0392145	0.758351	0.0361294			342	0.006	0.03284	0.00632456	0.011275	0.96116			342	0.0036	0.06208	0.00443129	0.014139	0.93432			342	0.891422	0.962779
	343	0.888873	0.0286758	0.88721	0.0288136	0.886499	0.0280206	0.89324	0.0259026	0.891364	0.0308988			343	0.754158	0.03478	0.758368	0.0398404	0.752907	0.0390137	0.752144	0.0394184	0.758758	0.0359867			343	0.006	0.03296	0.00632456	0.0112006	0.96104			343	0.0036	0.06232	0.00443129	0.0140783	0.93408			343	0.891775	0.962917
	344	0.888873	0.0286758	0.887305	0.0287554	0.886481	0.0278882	0.893456	0.0260041	0.891412	0.0309651			344	0.75443	0.0351038	0.758706	0.0397449	0.753177	0.0391865	0.752415	0.0397877	0.75903	0.0359759			344	0.006	0.033	0.00632456	0.0112331	0.961			344	0.0036	0.06248	0.00443129	0.0140737	0.93392			344	0.891892	0.963009
	345	0.889041	0.0288349	0.8874	0.0287572	0.886648	0.0280103	0.893577	0.0264398	0.891507	0.0310085			345	0.754634	0.0349417	0.759045	0.0399107	0.753514	0.0391591	0.75289	0.039374	0.759301	0.0363634			345	0.006	0.03308	0.00632456	0.0112543	0.96092			345	0.0036	0.06264	0.00443129	0.0142386	0.93376			345	0.892125	0.9631
	346	0.889114	0.0286844	0.88752	0.028727	0.886746	0.0281643	0.89372	0.026513	0.891818	0.0311522			346	0.754702	0.0349852	0.75918	0.0401056	0.753784	0.0389078	0.753026	0.0395461	0.759505	0.0363494			346	0.00606	0.03332	0.00629545	0.011343	0.96062			346	0.0036	0.06276	0.00443129	0.0142326	0.93364			346	0.891863	0.963168
	347	0.88914	0.0287154	0.88764	0.0289001	0.886841	0.0281998	0.893889	0.0267285	0.891891	0.0314239			347	0.755041	0.0350856	0.759383	0.0403344	0.753919	0.0387756	0.753501	0.0395763	0.759777	0.036857			347	0.00612	0.03336	0.00632341	0.0114588	0.96052			347	0.0036	0.06292	0.00443129	0.0144486	0.93348			347	0.891026	0.963258
	348	0.889283	0.0286833	0.887713	0.0290133	0.887104	0.0286145	0.894201	0.0267423	0.891986	0.0315186			348	0.755109	0.0352671	0.759654	0.0406894	0.754054	0.0388386	0.753704	0.0394175	0.75998	0.0371202			348	0.00612	0.03344	0.00632341	0.0115052	0.96044			348	0.00366	0.06304	0.00442267	0.0145629	0.9333			348	0.891258	0.962737
	349	0.889498	0.02831	0.887761	0.0290274	0.887151	0.0285976	0.894204	0.0269027	0.891986	0.0315186			349	0.755381	0.0354161	0.759993	0.0409762	0.754256	0.0388736	0.754247	0.0400325	0.760456	0.0369878			349	0.00612	0.03344	0.00632341	0.0115052	0.96044			349	0.00366	0.06332	0.00442267	0.0145066	0.93302			349	0.891258	0.962895
	350	0.889619	0.0283231	0.887808	0.0289499	0.887176	0.0284653	0.894443	0.0270482	0.89211	0.0316085			350	0.755788	0.036225	0.760467	0.0413642	0.754594	0.0388754	0.754383	0.0400798	0.760524	0.0371358			350	0.0063	0.03348	0.00634608	0.0115352	0.96022			350	0.00366	0.06336	0.00442267	0.0145696	0.93298			350	0.888535	0.962918
	351	0.889692	0.0284684	0.887856	0.0289939	0.887271	0.0284302	0.894538	0.0273059	0.892206	0.0317009			351	0.755992	0.0366051	0.760602	0.0414257	0.754931	0.0388711	0.75479	0.0400229	0.760727	0.0371279			351	0.0063	0.03356	0.00634608	0.0115805	0.96014			351	0.00372	0.06348	0.0044132	0.0145689	0.9328			351	0.888771	0.962401
	352	0.889743	0.0285125	0.887998	0.0291237	0.887344	0.0282129	0.894825	0.0273371	0.892396	0.0317963			352	0.756468	0.0369572	0.760805	0.0415393	0.755201	0.0387203	0.754994	0.0400756	0.760863	0.0372316			352	0.0063	0.03372	0.00634608	0.0116273	0.95998			352	0.00378	0.06356	0.00440289	0.0146158	0.93266			352	0.889241	0.961864
	353	0.889838	0.0285171	0.88814	0.0293102	0.887537	0.0284268	0.894803	0.0273903	0.892586	0.0318586			353	0.757011	0.0367689	0.761211	0.0416668	0.755538	0.038951	0.755129	0.0401847	0.761271	0.037166			353	0.0063	0.03388	0.00634608	0.0116578	0.95982			353	0.00378	0.0638	0.00440289	0.0145879	0.93242			353	0.889706	0.962002
	354	0.889889	0.0283299	0.888282	0.029313	0.887585	0.0284725	0.89485	0.0274634	0.89259	0.0317071			354	0.757622	0.0368327	0.761618	0.0417855	0.755875	0.0390031	0.755333	0.0400647	0.761882	0.037044			354	0.00642	0.03384	0.0063392	0.0115878	0.95974			354	0.00384	0.06416	0.00455432	0.014494	0.932			354	0.887723	0.961631
	355	0.889984	0.0281688	0.888567	0.0296384	0.887585	0.0284725	0.895041	0.0275456	0.892663	0.0315678			355	0.757894	0.0368157	0.761685	0.0416848	0.75601	0.0391542	0.75574	0.0400357	0.762357	0.036833			355	0.00648	0.03388	0.00636353	0.0115043	0.95964			355	0.00384	0.06444	0.00455432	0.0144042	0.93172			355	0.886911	0.961791
	356	0.890152	0.0282122	0.888709	0.0298101	0.887585	0.0284725	0.895067	0.02743	0.892692	0.0315538			356	0.758098	0.036953	0.761888	0.0418326	0.756078	0.0391926	0.756147	0.0403052	0.762697	0.0369525			356	0.00666	0.03384	0.00637581	0.0114898	0.9595			356	0.0039	0.06464	0.00454273	0.0144582	0.93146			356	0.884013	0.961333
	357	0.890133	0.0284266	0.888782	0.0297329	0.887679	0.0284329	0.895258	0.0276768	0.892787	0.0314981			357	0.758234	0.0370341	0.761956	0.0418352	0.756347	0.0394542	0.756351	0.0404393	0.7629	0.0371352			357	0.00666	0.03392	0.00637581	0.0114624	0.95942			357	0.0039	0.06476	0.00454273	0.014536	0.93134			357	0.884254	0.961401
	358	0.890228	0.0284609	0.888785	0.0294885	0.887727	0.028607	0.895496	0.0279485	0.892929	0.0314121			358	0.758437	0.0372456	0.762295	0.0420974	0.756617	0.0397378	0.756554	0.0404511	0.76324	0.0373206			358	0.00666	0.03404	0.00637581	0.0114203	0.9593			358	0.00396	0.06496	0.0045303	0.0146183	0.93108			358	0.884615	0.960947
	359	0.890301	0.0282931	0.888789	0.0294416	0.887825	0.0286699	0.89576	0.028303	0.89312	0.0309422			359	0.758641	0.0371382	0.762633	0.0427719	0.756954	0.0398176	0.756825	0.0404875	0.763512	0.0369012			359	0.00666	0.0342	0.00637581	0.0111898	0.95914			359	0.00396	0.06512	0.0045303	0.0144399	0.93092			359	0.885093	0.961039
	360	0.890422	0.0281061	0.888861	0.0296449	0.887825	0.0286699	0.895903	0.0283941	0.893193	0.0308958			360	0.758641	0.0371523	0.762972	0.0428932	0.757292	0.0397178	0.757097	0.0406631	0.763783	0.0373404			360	0.00672	0.03424	0.00634063	0.011189	0.95904			360	0.00396	0.06528	0.0045303	0.0146267	0.93076			360	0.884298	0.961131
	361	0.890517	0.0279703	0.889007	0.0301597	0.88792	0.0284994	0.896002	0.0286415	0.893339	0.0309161			361	0.759116	0.0366335	0.762972	0.0428804	0.757697	0.0396253	0.757368	0.0408513	0.764055	0.037279			361	0.00684	0.03432	0.00638293	0.0111725	0.95884			361	0.00396	0.06544	0.0045303	0.0146006	0.9306			361	0.882716	0.961222
	362	0.890612	0.0279669	0.889197	0.0302729	0.888186	0.0285357	0.896241	0.0289115	0.893507	0.0307424			362	0.759252	0.0363851	0.763039	0.0428884	0.757831	0.039929	0.757708	0.0406855	0.764259	0.0370277			362	0.0069	0.03444	0.00634608	0.0111104	0.95866			362	0.00396	0.06556	0.0045303	0.0144937	0.93048			362	0.882172	0.96129
	363	0.89085	0.0279358	0.889295	0.0300045	0.888258	0.0284894	0.896336	0.0291243	0.893584	0.0306069			363	0.759388	0.0363506	0.763107	0.0429045	0.758101	0.0402188	0.758047	0.0405847	0.764394	0.0371028			363	0.00708	0.03444	0.00640341	0.0110081	0.95848			363	0.00402	0.06564	0.00451704	0.0145293	0.93034			363	0.879469	0.960773
	364	0.890945	0.0278604	0.889415	0.0300743	0.888401	0.0288386	0.896384	0.029087	0.893682	0.030335			364	0.759592	0.0363642	0.763107	0.0429647	0.758641	0.040428	0.758182	0.0401893	0.764598	0.0372391			364	0.0072	0.03448	0.00638179	0.0108883	0.95832			364	0.00402	0.06576	0.00451704	0.0145873	0.93022			364	0.8778	0.960842
	365	0.891208	0.0279104	0.8897	0.029772	0.888543	0.0292733	0.896505	0.029081	0.893635	0.0303082			365	0.759796	0.0361044	0.763581	0.0427695	0.758911	0.0404677	0.758386	0.0400761	0.765006	0.0370611			365	0.0072	0.03444	0.00638179	0.0108752	0.95836			365	0.00402	0.066	0.00451704	0.0145116	0.92998			365	0.877676	0.960978
	366	0.891399	0.0279509	0.8897	0.029772	0.888685	0.0294184	0.896743	0.0293625	0.893635	0.0302779			366	0.759999	0.0360316	0.763513	0.0426884	0.759315	0.0406907	0.758793	0.0398597	0.765549	0.0371834			366	0.0072	0.03444	0.00638179	0.0108603	0.95836			366	0.00402	0.06632	0.00451704	0.0145636	0.92966			366	0.877676	0.961159
	367	0.891472	0.0278434	0.889747	0.029835	0.88878	0.0294923	0.896842	0.0294353	0.893803	0.0304693			367	0.760271	0.0359212	0.763852	0.0426789	0.759518	0.0409299	0.759472	0.040433	0.765888	0.0378672			367	0.00726	0.03456	0.00639858	0.0109437	0.95818			367	0.00402	0.06652	0.00451704	0.0148545	0.92946			367	0.877157	0.961272
	368	0.891592	0.0276742	0.889747	0.029835	0.888805	0.0297615	0.896938	0.0297621	0.893898	0.0303697			368	0.760611	0.0360018	0.764123	0.0424345	0.759923	0.0408874	0.759607	0.0397969	0.766228	0.037975			368	0.00726	0.03464	0.00639858	0.0108948	0.9581			368	0.00402	0.06672	0.00451704	0.0149004	0.92926			368	0.877406	0.961383
	369	0.891713	0.0275041	0.88982	0.0295367	0.888831	0.0297604	0.897129	0.0301553	0.893993	0.0303897			369	0.760815	0.0356436	0.764258	0.042697	0.760327	0.0413704	0.759743	0.0397084	0.766839	0.038279			369	0.00726	0.03472	0.00639858	0.0109046	0.95802			369	0.00402	0.06708	0.00451704	0.0150297	0.9289			369	0.877654	0.961583
	370	0.891811	0.027439	0.889893	0.0300119	0.888831	0.0297604	0.897224	0.0302265	0.893971	0.0304636			370	0.76095	0.0358985	0.764393	0.0428668	0.760665	0.0412451	0.759879	0.0394713	0.767043	0.0384592			370	0.00732	0.03468	0.00635782	0.0109663	0.958			370	0.00402	0.0672	0.00451704	0.0151064	0.92878			370	0.876643	0.961649
	371	0.891906	0.0273837	0.88994	0.0300439	0.888926	0.0295846	0.897275	0.0304841	0.894161	0.0307692			371	0.761426	0.0357912	0.764732	0.042684	0.761069	0.0415712	0.760082	0.0395813	0.767654	0.0384062			371	0.00732	0.03484	0.00635782	0.0111162	0.95784			371	0.00402	0.06756	0.00451704	0.0150838	0.92842			371	0.87714	0.961845
	372	0.892052	0.0270718	0.89013	0.0299007	0.889163	0.0298226	0.897348	0.0308942	0.894257	0.0306967			372	0.76163	0.0359724	0.764935	0.0427756	0.761407	0.0418232	0.760354	0.0401434	0.76779	0.0383104			372	0.00732	0.03492	0.00635782	0.0110807	0.95776			372	0.00402	0.06764	0.00451704	0.015043	0.92834			372	0.877387	0.961889
	373	0.892125	0.0271976	0.890367	0.0297513	0.889257	0.0299517	0.897517	0.0309045	0.894304	0.0308084			373	0.761765	0.0360549	0.765341	0.0429072	0.761811	0.0417125	0.760693	0.0401392	0.768129	0.038432			373	0.00732	0.03496	0.00635782	0.0111355	0.95772			373	0.00402	0.06784	0.00451704	0.0150948	0.92814			373	0.87751	0.961997
	374	0.892224	0.027083	0.890414	0.0298707	0.889356	0.0300927	0.897543	0.030793	0.894282	0.0307328			374	0.762105	0.0363097	0.765612	0.0428928	0.762149	0.0418373	0.761236	0.0401633	0.768265	0.0385248			374	0.00738	0.03492	0.00631621	0.0111243	0.9577			374	0.00408	0.06792	0.00450293	0.0151382	0.928			374	0.876506	0.961495
	375	0.892319	0.0270228	0.890556	0.0300161	0.889454	0.0302908	0.897711	0.030997	0.894498	0.0309292			375	0.762241	0.0360273	0.765747	0.0429908	0.762351	0.0420776	0.761439	0.0400261	0.768605	0.0380569			375	0.00744	0.03508	0.00633145	0.0112112	0.95748			375	0.00408	0.06812	0.00450293	0.0149391	0.9278			375	0.876124	0.961604
	376	0.892487	0.0273285	0.890556	0.0300161	0.889599	0.0306043	0.89788	0.0312156	0.894571	0.0310551			376	0.762784	0.0359212	0.765883	0.0430197	0.762486	0.0421683	0.761507	0.040002	0.769012	0.0382759			376	0.0075	0.03512	0.00645967	0.0111928	0.95738			376	0.00408	0.06836	0.00450293	0.0150323	0.92756			376	0.875374	0.961733
	377	0.89263	0.0273036	0.890582	0.0301545	0.889767	0.031021	0.898071	0.0313389	0.894739	0.0314689			377	0.76292	0.0359124	0.766221	0.0430627	0.762553	0.0424711	0.761846	0.0400984	0.76908	0.0382356			377	0.00756	0.03524	0.00652937	0.0113521	0.9572			377	0.00408	0.0684	0.00450293	0.0150151	0.92752			377	0.874876	0.961755
	378	0.89263	0.0273036	0.890772	0.0303823	0.889793	0.0309545	0.89824	0.0314597	0.894834	0.0315663			378	0.763192	0.0361102	0.766492	0.0429242	0.762756	0.042556	0.762389	0.0399684	0.769216	0.0382708			378	0.00756	0.03532	0.00652937	0.0113999	0.95712			378	0.00414	0.06848	0.00448796	0.0150343	0.92738			378	0.875124	0.961258
	379	0.892868	0.0276248	0.89075	0.0303407	0.889793	0.0309545	0.898265	0.0315642	0.894882	0.0315855			379	0.763463	0.0364106	0.767102	0.0428466	0.762958	0.0422566	0.762525	0.0400063	0.76942	0.0387397			379	0.00756	0.03536	0.00652937	0.0114093	0.95708			379	0.0042	0.0686	0.00447214	0.0152382	0.9272			379	0.875248	0.960784
	380	0.892966	0.0273693	0.890965	0.0301931	0.889913	0.0309388	0.898313	0.0315197	0.895072	0.0315438			380	0.763735	0.0365891	0.767372	0.0426728	0.76343	0.0418388	0.762932	0.0397245	0.769691	0.0389713			380	0.00756	0.03552	0.00652937	0.0113889	0.95692			380	0.0042	0.06876	0.00447214	0.0153367	0.92704			380	0.87574	0.960872
	381	0.893251	0.0272974	0.891037	0.0304402	0.890055	0.0312923	0.898408	0.0316351	0.895167	0.031376			381	0.763871	0.0364654	0.767575	0.0427834	0.763498	0.0416437	0.763271	0.0396246	0.769895	0.0387837			381	0.00756	0.0356	0.00652937	0.0113066	0.95684			381	0.00426	0.06888	0.00445544	0.0152615	0.92686			381	0.875984	0.960402
	382	0.893442	0.0274632	0.891085	0.0305248	0.89008	0.031098	0.898599	0.0316281	0.895266	0.0310737			382	0.764143	0.0362323	0.767779	0.0430276	0.763903	0.0417404	0.763678	0.040046	0.770302	0.0391675			382	0.00768	0.03564	0.00655494	0.0111423	0.95668			382	0.00426	0.06912	0.00445544	0.0154248	0.92662			382	0.874387	0.960534
	383	0.893442	0.0274632	0.891085	0.0305248	0.890128	0.0311265	0.898698	0.0321097	0.895244	0.0310417			383	0.764279	0.0361769	0.768185	0.0430122	0.764375	0.0415942	0.763746	0.0399864	0.770574	0.0389154			383	0.00774	0.0356	0.00656686	0.0111192	0.95666			383	0.00426	0.06928	0.00445544	0.0153176	0.92646			383	0.873405	0.960621
	384	0.893584	0.0274879	0.89118	0.0304263	0.890248	0.0314479	0.898793	0.0323056	0.895434	0.0312282			384	0.764482	0.0363487	0.76832	0.0429301	0.764577	0.0418809	0.764085	0.0394442	0.77071	0.0388245			384	0.00774	0.03576	0.00656686	0.0112107	0.9565			384	0.00426	0.06936	0.00445544	0.0152789	0.92638			384	0.8739	0.960665
	385	0.893588	0.0278564	0.891205	0.0304088	0.890438	0.0315841	0.898914	0.0321785	0.895529	0.0310837			385	0.764686	0.0361932	0.76832	0.0432658	0.764982	0.042169	0.764221	0.0393097	0.770846	0.0386241			385	0.00774	0.03584	0.00656686	0.0111398	0.95642			385	0.00432	0.06944	0.00451905	0.015176	0.92624			385	0.874146	0.960177
	386	0.893759	0.027702	0.891278	0.0304285	0.89077	0.0315276	0.899201	0.0322951	0.895577	0.0310996			386	0.764822	0.0363862	0.768659	0.0432821	0.765252	0.0422576	0.764493	0.0395572	0.770914	0.0387524			386	0.00774	0.03588	0.00656686	0.0111476	0.95638			386	0.00432	0.06948	0.00451905	0.0152305	0.9262			386	0.874269	0.960199
	387	0.893854	0.0278313	0.891351	0.0303138	0.890959	0.0321375	0.899296	0.0323124	0.895672	0.0310712			387	0.765094	0.0361725	0.768862	0.0433115	0.765387	0.0423568	0.7649	0.0396238	0.771117	0.0388528			387	0.00774	0.03596	0.00656686	0.0111336	0.9563			387	0.00438	0.0696	0.00465969	0.0152342	0.92602			387	0.874514	0.959735
	388	0.893785	0.027912	0.891351	0.0303138	0.891101	0.0323442	0.899439	0.0322497	0.895745	0.0310818			388	0.765229	0.0361997	0.769065	0.0436514	0.765521	0.0426118	0.765171	0.0399085	0.771389	0.0388857			388	0.0078	0.036	0.00663325	0.0110974	0.9562			388	0.00438	0.06976	0.00465969	0.0152482	0.92586			388	0.873786	0.959824
	389	0.893836	0.0279939	0.891471	0.0303416	0.891222	0.0324779	0.899443	0.0322291	0.895726	0.0312579			389	0.765637	0.036345	0.769471	0.0432533	0.765791	0.0422883	0.76551	0.0401345	0.771661	0.0391518			389	0.00798	0.03592	0.00677187	0.0110971	0.9561			389	0.00444	0.06992	0.00487069	0.0153028	0.92564			389	0.870999	0.959385
	390	0.894146	0.027788	0.891661	0.0302238	0.891316	0.0324907	0.899634	0.0323154	0.895726	0.0312579			390	0.765977	0.0364402	0.769607	0.0435214	0.765791	0.0422883	0.765917	0.040396	0.772068	0.0391007			390	0.00798	0.03592	0.00677187	0.0110971	0.9561			390	0.00444	0.07016	0.00487069	0.015281	0.9254			390	0.870999	0.959519
	391	0.894242	0.0278449	0.891664	0.030067	0.891389	0.0326938	0.89971	0.0323469	0.895822	0.0312584			391	0.76652	0.0369414	0.769742	0.0436314	0.765994	0.0423636	0.765985	0.0404837	0.77234	0.0394411			391	0.00798	0.036	0.00677187	0.0110974	0.95602			391	0.00444	0.07032	0.00487069	0.0154259	0.92524			391	0.871249	0.959607
	392	0.894315	0.0280408	0.891784	0.0301315	0.891531	0.0327517	0.899853	0.0326532	0.895917	0.0311984			392	0.766656	0.0367589	0.770013	0.04387	0.766129	0.0424127	0.766053	0.0406381	0.772475	0.039461			392	0.00798	0.03608	0.00677187	0.0110679	0.95594			392	0.00456	0.0704	0.00490788	0.015424	0.92504			392	0.871498	0.958606
	393	0.894343	0.0284218	0.891974	0.0301582	0.891626	0.0328442	0.899904	0.0328049	0.895942	0.0314344			393	0.766792	0.0370273	0.77008	0.0438238	0.766331	0.0423721	0.766257	0.0407627	0.772883	0.0391697			393	0.00804	0.03608	0.00688714	0.0111116	0.95588			393	0.00456	0.07064	0.00490788	0.0153	0.9248			393	0.870656	0.95874
	394	0.894651	0.0287783	0.892164	0.0299973	0.891816	0.0326934	0.89993	0.0328878	0.896015	0.0318204			394	0.767131	0.0372564	0.770419	0.0440769	0.766533	0.0424195	0.766799	0.0410823	0.77329	0.0392406			394	0.0081	0.03612	0.00694786	0.011263	0.95578			394	0.00456	0.07088	0.00490788	0.0153302	0.92456			394	0.869942	0.958874
	395	0.894629	0.0286201	0.892211	0.0302605	0.891911	0.0328105	0.900025	0.0330966	0.895971	0.0317523			395	0.767403	0.0371446	0.770825	0.0439442	0.766803	0.042397	0.767003	0.0409845	0.773698	0.039426			395	0.00822	0.03604	0.0069625	0.0112204	0.95574			395	0.00456	0.07112	0.00490788	0.0154091	0.92432			395	0.868015	0.959008
	396	0.894724	0.0289082	0.892448	0.0305047	0.892031	0.0330544	0.900077	0.0333352	0.89607	0.0315309			396	0.767539	0.0371002	0.770961	0.0440011	0.767006	0.0421237	0.767139	0.0410366	0.774173	0.0396912			396	0.00834	0.03608	0.00686996	0.0111697	0.95558			396	0.00456	0.0714	0.00490788	0.0155219	0.92404			396	0.866475	0.959162
	397	0.894962	0.0289242	0.892543	0.0306292	0.892129	0.0333628	0.900172	0.0334004	0.896212	0.031513			397	0.767878	0.0373143	0.770825	0.0440911	0.767275	0.0420039	0.767342	0.0411248	0.774377	0.0395908			397	0.00834	0.0362	0.00686996	0.0111609	0.95546			397	0.00456	0.07152	0.00490788	0.0154792	0.92392			397	0.866858	0.959227
	398	0.895199	0.0290329	0.89259	0.0305571	0.892129	0.0334442	0.900271	0.0332376	0.896498	0.031734			398	0.768014	0.0376067	0.771231	0.0435942	0.767478	0.0422685	0.767614	0.0412317	0.774581	0.0396691			398	0.00834	0.03644	0.00686996	0.0112693	0.95522			398	0.00462	0.07164	0.00503479	0.0154773	0.92374			398	0.867619	0.958779
	399	0.895415	0.0295084	0.892616	0.0304742	0.892224	0.0333389	0.900366	0.0333579	0.896545	0.031716			399	0.768014	0.0376411	0.77157	0.0436517	0.767748	0.0427941	0.768021	0.0409692	0.774784	0.0396869			399	0.00834	0.03648	0.00686996	0.0112604	0.95518			399	0.00462	0.07176	0.00503479	0.0154848	0.92362			399	0.867745	0.958846
	400	0.895415	0.0295084	0.892663	0.0306105	0.892177	0.0334324	0.900462	0.0335601	0.896666	0.0316771			400	0.768422	0.0378824	0.771841	0.0437323	0.767815	0.0428127	0.768292	0.0407725	0.775124	0.0396544			400	0.0084	0.03656	0.00682242	0.0112711	0.95504			400	0.00462	0.07196	0.00503479	0.015471	0.92342			400	0.867173	0.958955
	401	0.895631	0.0299401	0.892761	0.0307987	0.892271	0.0335434	0.9007	0.0333766	0.896739	0.0317407			401	0.768761	0.0376613	0.771976	0.0437162	0.768085	0.0430071	0.768631	0.0408519	0.775395	0.0399956			401	0.00846	0.0366	0.00693319	0.0112331	0.95494			401	0.00462	0.07212	0.00503479	0.0156162	0.92326			401	0.866477	0.959043
	402	0.895631	0.0299401	0.892882	0.0308467	0.892414	0.0339602	0.900774	0.0334304	0.896768	0.0317665			402	0.769169	0.0378854	0.772382	0.0440403	0.76849	0.0429974	0.768971	0.0410597	0.775531	0.0400908			402	0.00864	0.03656	0.00710032	0.0111413	0.9548			402	0.00462	0.0722	0.00503479	0.0156567	0.92318			402	0.863894	0.959086
	403	0.895656	0.0299377	0.892837	0.0307984	0.892439	0.0339234	0.900869	0.0332366	0.896867	0.0320067			403	0.76978	0.0383805	0.772721	0.0442354	0.768894	0.0430018	0.769242	0.0410407	0.775667	0.0399907			403	0.00876	0.0366	0.00725735	0.0111609	0.95464			403	0.00462	0.07228	0.00503479	0.0156141	0.9231			403	0.862394	0.95913
	404	0.895799	0.0299888	0.893027	0.0310078	0.892442	0.033819	0.900964	0.0332939	0.89694	0.031896			404	0.770052	0.0384111	0.773127	0.0440357	0.769164	0.0428264	0.76931	0.0408328	0.775939	0.0397493			404	0.00882	0.03664	0.00720883	0.0111369	0.95454			404	0.00468	0.07244	0.00501489	0.0155169	0.92288			404	0.861712	0.958708
	405	0.895894	0.0299888	0.893027	0.0310078	0.892468	0.0337525	0.901012	0.033266	0.897082	0.03216			405	0.769984	0.0384165	0.77333	0.0441314	0.769501	0.0428492	0.769513	0.0409465	0.77621	0.0395893			405	0.00882	0.03676	0.00720883	0.0112664	0.95442			405	0.00468	0.0726	0.00501489	0.0154488	0.92272			405	0.862101	0.958796
	406	0.896084	0.0298224	0.893217	0.0310359	0.892493	0.0336851	0.901155	0.0333768	0.897228	0.0320629			406	0.770256	0.0385709	0.773533	0.044508	0.769569	0.0426391	0.769581	0.0408567	0.776414	0.039614			406	0.00894	0.03684	0.00721085	0.0112175	0.95422			406	0.00468	0.07272	0.00501489	0.0154594	0.9226			406	0.860748	0.958861
	407	0.896274	0.0298785	0.893312	0.0312662	0.892635	0.0337529	0.901346	0.033732	0.897276	0.031983			407	0.770731	0.0383926	0.773601	0.0441895	0.769636	0.0426876	0.769921	0.041008	0.776618	0.0393023			407	0.00894	0.03688	0.00721085	0.0111783	0.95418			407	0.00474	0.07284	0.00499418	0.0153325	0.92242			407	0.860878	0.958421
	408	0.89637	0.0298394	0.893362	0.0314283	0.892661	0.0337656	0.901467	0.0337771	0.897327	0.0319288			408	0.771003	0.0380882	0.773872	0.0443293	0.769704	0.0427771	0.770056	0.0410636	0.776754	0.0392418			408	0.00906	0.03688	0.0072611	0.0111204	0.95406			408	0.00474	0.07292	0.00499418	0.0153067	0.92234			408	0.859273	0.958465
	409	0.896563	0.0297712	0.89341	0.031642	0.892734	0.0337253	0.901493	0.0336142	0.897565	0.0317884			409	0.771274	0.0383053	0.774143	0.0444677	0.769974	0.0428144	0.77026	0.0412938	0.777161	0.0396563			409	0.00906	0.03708	0.0072611	0.0110515	0.95386			409	0.0048	0.07316	0.00504525	0.0154689	0.92204			409	0.859926	0.958093
	410	0.896658	0.0298596	0.893505	0.031922	0.892879	0.0336263	0.901684	0.0336854	0.897638	0.032095			410	0.771478	0.0383628	0.77421	0.0444525	0.770446	0.043066	0.770463	0.0411603	0.777297	0.0394939			410	0.00912	0.03712	0.00731027	0.0111711	0.95376			410	0.0048	0.07324	0.00504525	0.0153998	0.92196			410	0.859259	0.958137
	411	0.896972	0.0297983	0.893654	0.0327419	0.892974	0.0339451	0.901874	0.0338348	0.897781	0.032172			411	0.771954	0.0384454	0.774617	0.0444411	0.770716	0.0432577	0.771006	0.0413839	0.777569	0.039693			411	0.00912	0.03724	0.00731027	0.0112089	0.95364			411	0.00486	0.0734	0.00502322	0.0154906	0.92174			411	0.859649	0.957724
	412	0.896998	0.0296247	0.893657	0.0327538	0.893069	0.0339414	0.901874	0.0338348	0.897876	0.0321825			412	0.772157	0.0379647	0.77482	0.0443024	0.770985	0.04362	0.77121	0.041482	0.777908	0.0398551			412	0.00912	0.03732	0.00731027	0.0112141	0.95356			412	0.00486	0.0736	0.00502322	0.0155596	0.92154			412	0.859908	0.957834
	413	0.897118	0.0298979	0.893682	0.0329022	0.893072	0.0340687	0.901995	0.033819	0.897997	0.0323457			413	0.772361	0.0380128	0.774955	0.0444209	0.77112	0.0435698	0.771278	0.0411839	0.778044	0.0401693			413	0.00918	0.0374	0.00740786	0.0112331	0.95342			413	0.00498	0.07368	0.00497667	0.0157062	0.92134			413	0.859375	0.956883
	414	0.897455	0.0299192	0.89373	0.0329136	0.893218	0.034516	0.902091	0.033808	0.898092	0.0324709			414	0.772429	0.0380686	0.775294	0.0442194	0.771458	0.0437713	0.771549	0.0410378	0.778451	0.0400312			414	0.00918	0.03748	0.00740786	0.0112945	0.95334			414	0.00498	0.07392	0.00497667	0.0156474	0.9211			414	0.859633	0.957017
	415	0.897674	0.0303262	0.893872	0.0331902	0.893313	0.0346675	0.902046	0.0337035	0.898212	0.0323253			415	0.772633	0.037932	0.775632	0.044276	0.771727	0.0441635	0.771685	0.0414834	0.778723	0.0401766			415	0.00924	0.03756	0.00735688	0.0112549	0.9532			415	0.00498	0.07408	0.00497667	0.0157093	0.92094			415	0.859103	0.957106
	416	0.897721	0.030332	0.893898	0.0330358	0.893433	0.0347986	0.902167	0.0338859	0.898333	0.0321814			416	0.772837	0.0383455	0.775768	0.0442355	0.771727	0.0440447	0.771888	0.0415054	0.77913	0.0401693			416	0.0093	0.03764	0.00735465	0.0111858	0.95306			416	0.00498	0.07432	0.00497667	0.0157062	0.9207			416	0.858577	0.957239
	417	0.897842	0.0302888	0.893898	0.0330358	0.89348	0.0347821	0.902263	0.0339559	0.898381	0.0322134			417	0.773108	0.0382789	0.776106	0.0441524	0.77193	0.0442626	0.772295	0.0417896	0.779334	0.040017			417	0.0093	0.03768	0.00735465	0.0112014	0.95302			417	0.00498	0.07444	0.00497667	0.0156414	0.92058			417	0.858706	0.957305
	418	0.898058	0.0306496	0.894182	0.0330114	0.89348	0.0347821	0.902358	0.0338881	0.898618	0.0321331			418	0.77372	0.0381007	0.776512	0.0442392	0.772335	0.0444376	0.772635	0.0418832	0.779538	0.0399592			418	0.0093	0.03788	0.00735465	0.0111621	0.95282			418	0.00498	0.07456	0.00497667	0.0156168	0.92046			418	0.859347	0.95737
	419	0.898153	0.0306561	0.894328	0.0330609	0.893648	0.035125	0.902549	0.0339406	0.898692	0.0318332			419	0.773855	0.0380624	0.776783	0.0444096	0.772335	0.0443808	0.772974	0.041715	0.779809	0.0402903			419	0.00936	0.03792	0.00735193	0.0110167	0.95272			419	0.00504	0.07472	0.00502503	0.0157442	0.92024			419	0.858696	0.956967
	420	0.898156	0.0307036	0.894375	0.0331231	0.89379	0.0352263	0.902788	0.0338976	0.89886	0.0320117			420	0.774059	0.0380654	0.777189	0.0444751	0.772402	0.044683	0.773245	0.0417812	0.780013	0.0406194			420	0.00942	0.03804	0.00739803	0.0110754	0.95254			420	0.0051	0.07484	0.00507221	0.0158711	0.92006			420	0.858303	0.956544
	421	0.898134	0.030796	0.8944	0.0332522	0.893932	0.0353504	0.902931	0.0340595	0.89898	0.0319727			421	0.774195	0.0383083	0.77746	0.0444611	0.772469	0.0448354	0.773584	0.0416955	0.780149	0.0407284			421	0.00948	0.03812	0.007345	0.0110894	0.9524			421	0.0051	0.07492	0.00507221	0.0159175	0.91998			421	0.857786	0.956588
	422	0.898134	0.030796	0.894568	0.0334174	0.89398	0.0353317	0.902956	0.0338961	0.899076	0.0320297			422	0.774874	0.0385697	0.777392	0.0440468	0.772942	0.0444016	0.773788	0.0419485	0.780556	0.0407389			422	0.00948	0.0382	0.007345	0.0111174	0.95232			422	0.0051	0.07516	0.00507221	0.015922	0.91974			422	0.858041	0.956721
	423	0.898255	0.0307252	0.894616	0.033451	0.893983	0.0352853	0.902982	0.0337213	0.899149	0.0320227			423	0.775214	0.0389689	0.777799	0.0441086	0.773279	0.0442339	0.774059	0.0417709	0.780896	0.0406057			423	0.00954	0.03824	0.0073408	0.0111166	0.95222			423	0.0051	0.07536	0.00507221	0.0158653	0.91954			423	0.857399	0.956831
	424	0.898306	0.030929	0.89471	0.0335707	0.894154	0.0353232	0.902982	0.0337213	0.899434	0.0322134			424	0.775757	0.0384819	0.777866	0.0440592	0.773549	0.0439738	0.77467	0.0416245	0.781032	0.040811			424	0.00954	0.03848	0.0073408	0.0112101	0.95198			424	0.00516	0.07544	0.00504669	0.0159597	0.9194			424	0.858162	0.956389
	425	0.898309	0.0310451	0.894947	0.0336246	0.894202	0.0352526	0.903055	0.0335721	0.899482	0.0322684			425	0.776233	0.0385799	0.777934	0.0442083	0.773819	0.0434889	0.774874	0.0413803	0.781236	0.0408203			425	0.00954	0.03852	0.0073408	0.0112371	0.95194			425	0.00528	0.07556	0.00506539	0.0159585	0.91916			425	0.858289	0.955488
	426	0.898357	0.0310157	0.894995	0.0336027	0.894249	0.0353099	0.903103	0.0335337	0.899602	0.0322584			426	0.776301	0.0386147	0.778408	0.0439869	0.774021	0.0435939	0.775077	0.0412461	0.781439	0.0409103			426	0.0096	0.0386	0.00738549	0.0112043	0.9518			426	0.00528	0.07568	0.00506539	0.0159968	0.91904			426	0.857778	0.955556
	427	0.898452	0.0309558	0.895046	0.0334005	0.894439	0.0352288	0.903224	0.0335653	0.899818	0.0322318			427	0.776572	0.0381103	0.778611	0.0437406	0.774223	0.0437255	0.775281	0.0411567	0.781711	0.0408496			427	0.00966	0.03876	0.00738032	0.0111944	0.95158			427	0.00534	0.07584	0.00510935	0.0159587	0.91882			427	0.857522	0.955164
	428	0.89862	0.0308813	0.895071	0.0333651	0.894723	0.0350989	0.903319	0.0335698	0.899866	0.0321671			428	0.776912	0.0381484	0.778814	0.0436938	0.774561	0.0434462	0.77562	0.0412235	0.781915	0.0410821			428	0.00966	0.0388	0.00738032	0.0111627	0.95154			428	0.0054	0.07596	0.00508116	0.0160655	0.91864			428	0.857648	0.954751
	429	0.898598	0.0309781	0.895096	0.0333169	0.894701	0.0354695	0.903367	0.0334745	0.900104	0.0323106			429	0.77698	0.0381819	0.779153	0.0438494	0.774628	0.0434203	0.77562	0.0415198	0.781915	0.0411321			429	0.00966	0.039	0.00738032	0.0112331	0.95134			429	0.00546	0.07596	0.00519405	0.0160554	0.91858			429	0.858275	0.954271
	430	0.898554	0.031199	0.895144	0.0333214	0.894803	0.0352836	0.903488	0.0335675	0.900132	0.0325322			430	0.777116	0.0381689	0.779356	0.0437751	0.77483	0.0434735	0.775891	0.0413849	0.782186	0.0412729			430	0.00984	0.03896	0.00741105	0.0113226	0.9512			430	0.00546	0.07612	0.00519405	0.0161153	0.91842			430	0.855888	0.954363
	431	0.898605	0.031635	0.895217	0.0335592	0.894945	0.0350872	0.903584	0.0336246	0.90011	0.0324381			431	0.777252	0.0381896	0.779491	0.0437987	0.7751	0.0432324	0.776231	0.0413465	0.782458	0.0413153			431	0.0099	0.03892	0.00735465	0.0113116	0.95118			431	0.00546	0.07628	0.00519405	0.0161333	0.91826			431	0.855009	0.954454
	432	0.898608	0.0321122	0.895264	0.0335094	0.895018	0.0353954	0.903752	0.0333577	0.900279	0.0326816			432	0.777387	0.0382778	0.779356	0.0437265	0.775438	0.0432462	0.776502	0.0416976	0.78273	0.0414244			432	0.00996	0.03904	0.007494	0.011344	0.951			432	0.00546	0.07644	0.00519405	0.0161797	0.9181			432	0.854641	0.954545
	433	0.898655	0.0321787	0.895406	0.0334657	0.895091	0.0352886	0.903826	0.0332918	0.900256	0.0327436			433	0.777795	0.0386879	0.779694	0.0436645	0.77591	0.0434374	0.776706	0.0417113	0.783069	0.0417244			433	0.01002	0.039	0.00758252	0.0113191	0.95098			433	0.00546	0.07664	0.00519405	0.0163074	0.9179			433	0.853765	0.954659
	434	0.899036	0.0325351	0.895501	0.0334711	0.895116	0.0353743	0.903969	0.0332466	0.90033	0.033199			434	0.77827	0.0383486	0.779965	0.0438623	0.77618	0.043601	0.777045	0.0418465	0.783341	0.0414503			434	0.01008	0.03904	0.00776379	0.0114291	0.95088			434	0.00546	0.0768	0.00519405	0.0161908	0.91774			434	0.853147	0.954749
	435	0.899134	0.032978	0.895596	0.0335828	0.895163	0.0353247	0.904137	0.0332433	0.900355	0.0332764			435	0.778542	0.0383537	0.780371	0.0435979	0.776382	0.0436826	0.777316	0.0416691	0.783544	0.0415439			435	0.01014	0.03904	0.00780186	0.0114432	0.95082			435	0.00552	0.07692	0.00523485	0.0162193	0.91756			435	0.852402	0.954342
	436	0.89916	0.0332052	0.895716	0.0336826	0.895331	0.0352847	0.904185	0.0331127	0.900428	0.0335719			436	0.778746	0.0384063	0.780778	0.043422	0.776719	0.0433014	0.77752	0.0421401	0.784088	0.0418435			436	0.0102	0.03908	0.00779277	0.0115939	0.95072			436	0.00552	0.07724	0.00523485	0.0163467	0.91724			436	0.851787	0.954523
	437	0.899258	0.0330737	0.895814	0.0334458	0.895382	0.0350085	0.904332	0.0328906	0.900622	0.0336893			437	0.778882	0.0384827	0.780845	0.0433718	0.777124	0.0430162	0.777859	0.0417009	0.784495	0.0418658			437	0.01032	0.0392	0.00772622	0.011693	0.95048			437	0.00552	0.07748	0.00523485	0.0163562	0.917			437	0.850694	0.954657
	438	0.899335	0.0331252	0.895957	0.0335828	0.895429	0.0349308	0.904427	0.0329124	0.900717	0.0336154			438	0.779425	0.0388528	0.780845	0.0433107	0.777259	0.0431694	0.777927	0.0417244	0.784835	0.0415983			438	0.01032	0.03928	0.00772622	0.0116568	0.9504			438	0.00552	0.07768	0.00523485	0.0162424	0.9168			438	0.850953	0.954769
	439	0.89943	0.0333359	0.896124	0.0340502	0.895455	0.0348918	0.904427	0.0329124	0.900955	0.0335666			439	0.779765	0.0390897	0.781116	0.0429875	0.778001	0.0428151	0.777927	0.0417244	0.785038	0.041673			439	0.01032	0.03948	0.00772622	0.0116328	0.9502			439	0.00552	0.0778	0.00523485	0.0162742	0.91668			439	0.851596	0.954836
	440	0.89962	0.0334182	0.896219	0.0340486	0.895433	0.0350785	0.904453	0.0328428	0.901123	0.0338093			440	0.779833	0.0391361	0.781387	0.0429428	0.778338	0.0426685	0.778198	0.0416521	0.785378	0.0419588			440	0.01038	0.0396	0.00780932	0.0117	0.95002			440	0.00558	0.078	0.00520524	0.016404	0.91642			440	0.851247	0.954479
	441	0.899858	0.0334311	0.896223	0.0339024	0.895575	0.0351336	0.904504	0.0331955	0.901313	0.0340704			441	0.780308	0.0390009	0.781725	0.0430857	0.778878	0.0425748	0.778334	0.0418139	0.785785	0.0423922			441	0.01038	0.03976	0.00780932	0.011828	0.94986			441	0.00558	0.07824	0.00520524	0.0165884	0.91618			441	0.851757	0.954612
	442	0.900001	0.0333868	0.896343	0.0338594	0.895695	0.0349455	0.904768	0.0334412	0.901361	0.034058			442	0.780648	0.0391843	0.782064	0.0428765	0.779148	0.0424772	0.77847	0.041834	0.785989	0.0425243			442	0.01038	0.0398	0.00780932	0.0118219	0.94982			442	0.00558	0.07836	0.00520524	0.0166445	0.91606			442	0.851884	0.954678
	443	0.900143	0.0334907	0.896627	0.0338466	0.895768	0.0350614	0.904816	0.0335067	0.901434	0.0342608			443	0.780851	0.039162	0.782132	0.0429709	0.779417	0.04315	0.778741	0.04194	0.786397	0.0423706			443	0.01044	0.03984	0.00789108	0.0118703	0.94972			443	0.00558	0.0786	0.00520524	0.0165792	0.91582			443	0.851282	0.95481
	444	0.900286	0.0336812	0.896795	0.0342454	0.895958	0.0351632	0.904914	0.0337339	0.90165	0.0344972			444	0.781191	0.0395691	0.782199	0.0430761	0.779687	0.0432913	0.779012	0.0420592	0.7866	0.0424965			444	0.0105	0.04	0.00787978	0.0119933	0.9495			444	0.00558	0.07872	0.00520524	0.0166327	0.9157			444	0.851064	0.954876
	445	0.900622	0.0335979	0.896937	0.0342595	0.895983	0.0350255	0.904988	0.0338449	0.90165	0.0344972			445	0.781463	0.0394068	0.782402	0.0431741	0.779957	0.0433179	0.77908	0.041889	0.787076	0.0427355			445	0.0105	0.04	0.00787978	0.0119933	0.9495			445	0.00558	0.079	0.00520524	0.0167344	0.91542			445	0.851064	0.955029
	446	0.900955	0.0336197	0.896827	0.0340061	0.896056	0.0348508	0.905131	0.0340352	0.901697	0.0346204			446	0.781666	0.0391	0.782402	0.043253	0.780362	0.0430956	0.77942	0.0418427	0.787279	0.0428761			446	0.0105	0.04004	0.00787978	0.0120537	0.94946			446	0.00558	0.07912	0.00520524	0.0167942	0.9153			446	0.85119	0.955094
	447	0.901028	0.0339074	0.897017	0.0340714	0.896085	0.0349033	0.905226	0.0339099	0.901701	0.0347986			447	0.782346	0.0384959	0.782673	0.0434175	0.780632	0.0431802	0.779827	0.0415958	0.787619	0.0430223			447	0.01062	0.04	0.0079019	0.0121273	0.94938			447	0.00558	0.07932	0.00520524	0.0168564	0.9151			447	0.849618	0.955202
	448	0.901196	0.0340207	0.89721	0.0342329	0.896205	0.0348376	0.905274	0.0338886	0.901939	0.0353728			448	0.782617	0.0384139	0.782809	0.0433516	0.780699	0.0430734	0.780098	0.0415639	0.788162	0.0427972			448	0.01062	0.0402	0.0079019	0.0124089	0.94918			448	0.00558	0.07964	0.00520524	0.0167607	0.91478			448	0.850254	0.955374
	449	0.901317	0.0340023	0.897257	0.0343071	0.8963	0.0347801	0.905322	0.0339785	0.902081	0.0353278			449	0.782685	0.0384055	0.783215	0.0432385	0.780969	0.042751	0.780302	0.0423356	0.788366	0.0431521			449	0.01062	0.04032	0.0079019	0.0123868	0.94906			449	0.00558	0.07976	0.00520524	0.0169116	0.91466			449	0.850633	0.955438
	450	0.901437	0.0340047	0.897352	0.0342431	0.896442	0.0347984	0.905347	0.0337728	0.90225	0.0354654			450	0.783025	0.0383081	0.783283	0.0430274	0.781171	0.0428581	0.780573	0.0424632	0.788637	0.0433349			450	0.01068	0.04044	0.00802632	0.0123765	0.94888			450	0.00558	0.07992	0.00520524	0.0169894	0.9145			450	0.850294	0.955524
	451	0.901532	0.0340668	0.897377	0.0341968	0.896445	0.0347459	0.905538	0.0335981	0.902488	0.0358571			451	0.7835	0.038394	0.783553	0.0433629	0.781239	0.0430114	0.780641	0.0424772	0.78857	0.0431471			451	0.01068	0.04064	0.00802632	0.0125686	0.94868			451	0.00564	0.07988	0.00524456	0.0168986	0.91448			451	0.850921	0.955045
	452	0.901627	0.03395	0.897476	0.0340811	0.896635	0.0346241	0.905634	0.0336642	0.902535	0.0359705			452	0.783704	0.0387884	0.783621	0.0433836	0.781509	0.0430846	0.780777	0.042339	0.788705	0.0430152			452	0.01068	0.04068	0.00802632	0.0126242	0.94864			452	0.0057	0.07996	0.00521362	0.0168511	0.91434			452	0.851046	0.954632
	453	0.901701	0.0340365	0.897432	0.0341616	0.896708	0.0347705	0.905777	0.0334215	0.902868	0.0361284			453	0.784112	0.0388249	0.783756	0.0433564	0.781711	0.043298	0.780912	0.0424242	0.788773	0.0428932			453	0.01068	0.04096	0.00802632	0.0127016	0.94836			453	0.00576	0.08	0.00525149	0.0167886	0.91424			453	0.851913	0.954198
	454	0.901678	0.0340612	0.897574	0.0340094	0.896755	0.0347661	0.905828	0.0336918	0.902963	0.0359069			454	0.784791	0.0392485	0.784095	0.0432958	0.781711	0.0434784	0.781184	0.0421492	0.789045	0.0428703			454	0.01068	0.04104	0.00802632	0.012593	0.94828			454	0.00582	0.08016	0.0052192	0.0167879	0.91402			454	0.852159	0.953832
	455	0.901942	0.0337898	0.897647	0.0336639	0.89678	0.0345166	0.905901	0.0336307	0.903059	0.0359189			455	0.784995	0.0393808	0.784163	0.0431429	0.782116	0.0434218	0.781387	0.0424167	0.789249	0.0428779			455	0.01068	0.04112	0.00802632	0.0125989	0.9482			455	0.00582	0.08028	0.0052192	0.0167911	0.9139			455	0.852405	0.953897
	456	0.902037	0.033609	0.897814	0.0336275	0.896923	0.0345829	0.90607	0.0337927	0.903059	0.0359189			456	0.785334	0.0398352	0.784434	0.0431483	0.782251	0.0434527	0.781523	0.0426598	0.789317	0.0430249			456	0.01068	0.04112	0.00802632	0.0125989	0.9482			456	0.00594	0.08032	0.00529116	0.0168336	0.91374			456	0.852405	0.953014
	457	0.902132	0.0336948	0.897909	0.0337757	0.89697	0.0345231	0.906095	0.0337466	0.903059	0.0359189			457	0.785674	0.0399617	0.784772	0.043236	0.782588	0.0434599	0.781591	0.0428488	0.789452	0.0431335			457	0.01068	0.04112	0.00802632	0.0125989	0.9482			457	0.00594	0.0804	0.00529116	0.0168798	0.91366			457	0.852405	0.953058
	458	0.902227	0.0338088	0.898099	0.0337135	0.897065	0.0346196	0.906143	0.0336364	0.903154	0.035956			458	0.786149	0.0399522	0.784907	0.0432414	0.782655	0.0436283	0.782201	0.0431624	0.789928	0.0435935			458	0.01068	0.0412	0.00802632	0.0126171	0.94812			458	0.00594	0.08068	0.00529116	0.0170755	0.91338			458	0.852649	0.953214
	459	0.902322	0.0336841	0.898336	0.0338001	0.897116	0.0347434	0.906238	0.0336967	0.903227	0.0357875			459	0.786285	0.0401922	0.784975	0.0432338	0.782723	0.0438188	0.782473	0.0429435	0.790131	0.0436811			459	0.01074	0.04124	0.0080134	0.0125425	0.94802			459	0.00594	0.0808	0.00529116	0.0171128	0.91326			459	0.852066	0.95328
	460	0.902325	0.0337019	0.898526	0.0338371	0.897189	0.0350821	0.906264	0.0336776	0.903227	0.0357086			460	0.786557	0.0403743	0.785314	0.0430838	0.782993	0.0436978	0.782744	0.0431542	0.790471	0.044021			460	0.01074	0.04124	0.0080134	0.0125038	0.94802			460	0.00594	0.081	0.00529116	0.0172574	0.91306			460	0.852066	0.95339
	461	0.902421	0.0339343	0.898576	0.0335661	0.897378	0.035081	0.906411	0.0336612	0.903395	0.0356089			461	0.786896	0.0402577	0.785652	0.0432703	0.783128	0.0439898	0.78288	0.0432351	0.790743	0.0445015			461	0.0108	0.04136	0.0080904	0.0124068	0.94784			461	0.006	0.08116	0.00532575	0.0174522	0.91284			461	0.85173	0.95303
	462	0.902468	0.0339157	0.898675	0.0338761	0.897546	0.0350706	0.906554	0.0337759	0.90368	0.0355499			462	0.7871	0.0400917	0.785788	0.0430923	0.78333	0.043788	0.783355	0.0432372	0.791082	0.0449545			462	0.0108	0.0416	0.0080904	0.0123779	0.9476			462	0.006	0.08136	0.00532575	0.0176449	0.91264			462	0.852459	0.95314
	463	0.902494	0.0339922	0.898864	0.0338805	0.897761	0.0349978	0.9067	0.0342334	0.903871	0.0354517			463	0.787236	0.0400078	0.786058	0.0433117	0.783532	0.0438174	0.783491	0.0435496	0.79115	0.0450439			463	0.0108	0.04176	0.0080904	0.0123297	0.94744			463	0.006	0.0814	0.00532575	0.017683	0.9126			463	0.852941	0.953162
	464	0.902567	0.0338995	0.898988	0.0340668	0.897856	0.035086	0.906748	0.0340939	0.903874	0.0354411			464	0.787372	0.0397193	0.786329	0.0430177	0.783667	0.0442109	0.783626	0.0433762	0.791218	0.0451513			464	0.01092	0.04172	0.00806248	0.012342	0.94736			464	0.00618	0.08144	0.00528841	0.017739	0.91238			464	0.851429	0.951847
	465	0.902757	0.0340595	0.899178	0.0341479	0.897998	0.0350819	0.906964	0.0343502	0.903969	0.0355509			465	0.787644	0.039784	0.786532	0.0431962	0.783937	0.0440108	0.783694	0.0436063	0.791422	0.0451182			465	0.01092	0.0418	0.00806248	0.0123958	0.94728			465	0.00624	0.08156	0.00545527	0.0176786	0.9122			465	0.851671	0.95147
	466	0.9029	0.0339974	0.899133	0.0341276	0.898001	0.0348395	0.907038	0.0344191	0.904192	0.0349467			466	0.788051	0.039857	0.786803	0.0429867	0.784005	0.0441514	0.783898	0.0435022	0.791558	0.0451416			466	0.01122	0.04188	0.00802972	0.01212	0.9469			466	0.0063	0.08164	0.00541882	0.0176987	0.91206			466	0.84846	0.951072
	467	0.903042	0.0341408	0.899184	0.0341312	0.898242	0.0352442	0.907038	0.0344191	0.904217	0.0346211			467	0.788391	0.0402378	0.787006	0.0430617	0.784072	0.0441165	0.784033	0.043643	0.791558	0.0450313			467	0.01128	0.04188	0.00796721	0.0119994	0.94684			467	0.00636	0.08164	0.00538145	0.0176621	0.912			467	0.847773	0.950629
	468	0.903115	0.034282	0.89933	0.0343764	0.898362	0.0350388	0.907085	0.034472	0.904265	0.0344565			468	0.788662	0.0400478	0.787142	0.0431714	0.784274	0.044143	0.784508	0.0440576	0.791761	0.0451435			468	0.01128	0.04192	0.00796721	0.0119186	0.9468			468	0.00636	0.08176	0.00538145	0.0177099	0.91188			468	0.847896	0.950698
	469	0.903141	0.0342455	0.899403	0.0344188	0.898457	0.0349609	0.907229	0.034271	0.904364	0.034476			469	0.788798	0.0400983	0.787345	0.0431286	0.784274	0.0444214	0.78478	0.0439914	0.792033	0.0450825			469	0.0114	0.04196	0.00811284	0.0118372	0.94664			469	0.00636	0.08192	0.00538145	0.0176839	0.91172			469	0.846651	0.950789
	470	0.903144	0.0342762	0.899592	0.0346012	0.898552	0.0349085	0.907419	0.0343948	0.904437	0.0345918			470	0.788934	0.0398775	0.787683	0.042915	0.784409	0.044351	0.785255	0.0438051	0.79244	0.0449952			470	0.01146	0.042	0.00809467	0.0119054	0.94654			470	0.00636	0.08216	0.00538145	0.0176468	0.91148			470	0.846092	0.950926
	471	0.903239	0.034496	0.899738	0.0346477	0.898624	0.0348555	0.907563	0.034215	0.904579	0.0345074			471	0.789138	0.0402747	0.788293	0.0426008	0.784544	0.0442341	0.78539	0.0438011	0.792712	0.0450092			471	0.01146	0.04212	0.00809467	0.0118639	0.94642			471	0.00642	0.08232	0.00541076	0.0176446	0.91126			471	0.846463	0.950577
	472	0.903382	0.0345447	0.899906	0.0349591	0.89877	0.0352701	0.907658	0.0343707	0.90477	0.0343065			472	0.789545	0.0401189	0.78836	0.0426521	0.784612	0.044302	0.785526	0.0440127	0.793051	0.0451484			472	0.01146	0.04228	0.00809467	0.0117655	0.94626			472	0.00642	0.08252	0.00541076	0.0177038	0.91106			472	0.846955	0.950691
	473	0.903524	0.0345327	0.899906	0.0349591	0.898938	0.035588	0.907779	0.034239	0.90489	0.0341378			473	0.789953	0.0403455	0.78836	0.0426521	0.785084	0.0442176	0.785865	0.0438395	0.793187	0.0449881			473	0.01152	0.04236	0.008076	0.0116944	0.94612			473	0.00648	0.0826	0.00537198	0.0176464	0.91092			473	0.846523	0.950299
	474	0.90362	0.0346587	0.900026	0.0352109	0.899032	0.0355849	0.907874	0.0341144	0.904916	0.0341425			474	0.79036	0.0401229	0.788767	0.0429076	0.785151	0.0443462	0.786069	0.0441181	0.793391	0.0447182			474	0.01158	0.04236	0.00810185	0.0116805	0.94606			474	0.00648	0.08272	0.00537198	0.0175315	0.9108			474	0.845847	0.950368
	475	0.903762	0.0347579	0.900073	0.03522	0.899131	0.0355813	0.907995	0.0339945	0.904989	0.0340875			475	0.790564	0.0401676	0.788834	0.0431338	0.785691	0.0447103	0.78634	0.0438746	0.794002	0.0448691			475	0.01164	0.0424	0.00817179	0.0116098	0.94596			475	0.00648	0.08308	0.00537198	0.0175957	0.91044			475	0.845295	0.950572
	476	0.904003	0.0346168	0.900121	0.0351497	0.899131	0.0355813	0.908091	0.0339231	0.904967	0.0339511			476	0.7907	0.0401215	0.78897	0.0432765	0.785758	0.044835	0.786679	0.0436196	0.79407	0.0447291			476	0.0117	0.04236	0.00810724	0.0115833	0.94594			476	0.00654	0.08312	0.00533223	0.0175472	0.91034			476	0.844498	0.95016
	477	0.904099	0.0344761	0.900146	0.0350571	0.899251	0.0357867	0.908138	0.0340274	0.905062	0.0339169			477	0.790836	0.0400016	0.789308	0.0431506	0.785758	0.0448035	0.786883	0.0434857	0.794342	0.0449191			477	0.0117	0.04244	0.00810724	0.0115665	0.94586			477	0.00654	0.08328	0.00533223	0.0176281	0.91018			477	0.844745	0.950251
	478	0.904267	0.0344854	0.900219	0.0350582	0.899324	0.0360095	0.90819	0.0342292	0.905208	0.03417			478	0.79104	0.0401149	0.789647	0.0431444	0.786298	0.0447394	0.787154	0.043567	0.794885	0.0448354			478	0.01182	0.04252	0.00824423	0.011605	0.94566			478	0.00654	0.0836	0.00533223	0.0175925	0.90986			478	0.843651	0.950432
	479	0.904387	0.0345361	0.900197	0.0349092	0.899469	0.03599	0.908241	0.0341652	0.905256	0.0341093			479	0.791447	0.0402334	0.790121	0.0434087	0.786568	0.0446804	0.787562	0.0434461	0.795021	0.0447745			479	0.01182	0.04256	0.00824423	0.0115752	0.94562			479	0.00654	0.08368	0.00533223	0.0175665	0.90978			479	0.843775	0.950477
	480	0.904365	0.0344449	0.900434	0.0347637	0.899564	0.0362664	0.908219	0.0343809	0.905398	0.0339818			480	0.791855	0.0405152	0.790391	0.0433492	0.78704	0.0446393	0.787765	0.043978	0.795428	0.0446944			480	0.01182	0.04268	0.00824423	0.0115127	0.9455			480	0.00654	0.08392	0.00533223	0.0175325	0.90954			480	0.844146	0.950612
	481	0.904391	0.0344119	0.900459	0.0348613	0.899637	0.0362968	0.908244	0.0342472	0.905446	0.034034			481	0.792126	0.0405201	0.79073	0.0435177	0.787377	0.0447429	0.788036	0.0438464	0.795632	0.0443973			481	0.01182	0.04272	0.00824423	0.0115383	0.94546			481	0.0066	0.08404	0.00535978	0.0173984	0.90936			481	0.844269	0.950249
	482	0.904486	0.034413	0.900696	0.0350271	0.899684	0.0363309	0.908317	0.0344739	0.905589	0.0343578			482	0.79233	0.0405454	0.790865	0.0435059	0.787512	0.0446309	0.788308	0.0437915	0.7957	0.0442498			482	0.01182	0.04284	0.00824423	0.0116971	0.94534			482	0.00666	0.08408	0.00531858	0.0173471	0.90926			482	0.844637	0.949842
	483	0.904654	0.0347876	0.900817	0.0351233	0.899852	0.0361965	0.908391	0.0344156	0.905709	0.0344031			483	0.792534	0.0408536	0.791068	0.0433722	0.787984	0.0443939	0.788579	0.0437646	0.796039	0.044387			483	0.01188	0.04292	0.00822325	0.0117324	0.9452			483	0.00666	0.08428	0.00531858	0.0174055	0.90906			483	0.844217	0.949955
	484	0.90487	0.034915	0.900912	0.0352651	0.899925	0.0363067	0.908464	0.0344129	0.905757	0.0345365			484	0.792738	0.0406821	0.791204	0.0431516	0.788187	0.044839	0.788647	0.0437942	0.796107	0.0444357			484	0.01188	0.04296	0.00822325	0.0117979	0.94516			484	0.00672	0.08432	0.00541244	0.0174002	0.90896			484	0.84434	0.94955
	485	0.905012	0.034937	0.901054	0.0352265	0.900092	0.0363605	0.908512	0.0343472	0.905855	0.0349751			485	0.793417	0.0415603	0.791272	0.0431925	0.788322	0.0447871	0.788647	0.0439389	0.796175	0.0445756			485	0.012	0.043	0.00826823	0.0119848	0.945			485	0.00672	0.08436	0.00541244	0.0174596	0.90892			485	0.843137	0.949572
	486	0.905012	0.034937	0.901269	0.0352983	0.900165	0.0366411	0.908824	0.0344906	0.905951	0.0350706			486	0.793621	0.0412701	0.791475	0.0433817	0.788929	0.0448672	0.788986	0.0438377	0.796311	0.0445441			486	0.012	0.04308	0.00826823	0.0120317	0.94492			486	0.00678	0.08444	0.00543758	0.0174393	0.90878			486	0.843383	0.949191
	487	0.905133	0.034673	0.901436	0.0351572	0.900285	0.0367413	0.90911	0.0342784	0.906093	0.0350471			487	0.793756	0.0414736	0.791813	0.0436453	0.789131	0.0447819	0.789326	0.0437189	0.796651	0.0444967			487	0.012	0.0432	0.00826823	0.0120202	0.9448			487	0.00678	0.08464	0.00543758	0.0174191	0.90858			487	0.84375	0.949305
	488	0.905275	0.0349182	0.901531	0.0352673	0.900453	0.0367487	0.909186	0.0343474	0.906284	0.0349845			488	0.79396	0.0414577	0.791949	0.0437667	0.789266	0.0449567	0.789529	0.0440986	0.796786	0.0443735			488	0.012	0.04336	0.00826823	0.0119895	0.94464			488	0.00684	0.08472	0.00552811	0.0173415	0.90844			488	0.844237	0.948925
	489	0.905418	0.0352143	0.901531	0.0352673	0.900526	0.0367322	0.909212	0.0342617	0.906379	0.0349653			489	0.794232	0.0415788	0.79249	0.043634	0.789468	0.0451308	0.789665	0.0442037	0.79699	0.0442619			489	0.012	0.04344	0.00826823	0.0119801	0.94456			489	0.00684	0.08484	0.00552811	0.0172941	0.90832			489	0.844479	0.948993
	490	0.905513	0.035036	0.901674	0.0354297	0.900621	0.0364601	0.909307	0.0341782	0.906379	0.0351025			490	0.794436	0.0414871	0.792693	0.0434281	0.789671	0.0450622	0.79014	0.0441957	0.797262	0.0443515			490	0.012	0.04344	0.00826823	0.0120473	0.94456			490	0.00684	0.085	0.00552811	0.0173322	0.90816			490	0.844479	0.949084
	491	0.905656	0.0349905	0.901721	0.0355615	0.900763	0.0363949	0.909333	0.0342054	0.906404	0.035156			491	0.794843	0.0414151	0.792761	0.0434182	0.789806	0.0449732	0.790411	0.0446441	0.797601	0.0443323			491	0.01206	0.04344	0.00824599	0.0120875	0.9445			491	0.00684	0.0852	0.00552811	0.017324	0.90796			491	0.843823	0.949198
	492	0.905729	0.0351061	0.901911	0.0352473	0.900953	0.036304	0.909454	0.0344894	0.906573	0.0350399			492	0.795183	0.0417225	0.793167	0.0432857	0.790211	0.0449352	0.790683	0.0446123	0.798009	0.0447907			492	0.01212	0.04356	0.00817891	0.0120724	0.94432			492	0.00684	0.08544	0.00552811	0.017519	0.90772			492	0.843532	0.949333
	493	0.905754	0.035066	0.902031	0.034917	0.900978	0.0362067	0.909553	0.0344233	0.906741	0.0352823			493	0.79559	0.0418468	0.79337	0.0433189	0.790211	0.044907	0.791158	0.0445149	0.79828	0.0445183			493	0.01218	0.04368	0.00828822	0.012123	0.94414			493	0.00684	0.0856	0.00552811	0.0174031	0.90756			493	0.843243	0.949423
	494	0.90578	0.0352185	0.902246	0.0350766	0.901193	0.0360797	0.909648	0.0343658	0.906719	0.0353751			494	0.795862	0.0414938	0.793573	0.0432131	0.790548	0.0453255	0.791429	0.0444511	0.798348	0.0446293			494	0.01224	0.04364	0.00835225	0.0121285	0.94412			494	0.00684	0.08564	0.00552811	0.0174504	0.90752			494	0.842471	0.949446
	495	0.905853	0.035353	0.902486	0.035289	0.901383	0.036214	0.909696	0.0342642	0.906814	0.0354609			495	0.795862	0.0414938	0.793912	0.0435334	0.790885	0.0453721	0.791768	0.0444494	0.798552	0.0447646			495	0.01224	0.04372	0.00835225	0.0121706	0.94404			495	0.00684	0.08576	0.00552811	0.0175079	0.9074			495	0.842714	0.949513
	496	0.905926	0.0353889	0.902464	0.0352266	0.901456	0.0359738	0.909722	0.0343528	0.907004	0.035789			496	0.796202	0.0413107	0.794183	0.0434763	0.791087	0.0453117	0.79204	0.0444441	0.799027	0.0445291			496	0.01224	0.04388	0.00835225	0.0123315	0.94388			496	0.00684	0.08604	0.00552811	0.0174077	0.90712			496	0.843198	0.949669
	497	0.905973	0.0354661	0.902607	0.0351643	0.901528	0.0360572	0.909865	0.0345649	0.90703	0.035732			497	0.796677	0.0409949	0.794386	0.0435375	0.791492	0.0456555	0.792447	0.0443628	0.799299	0.044939			497	0.0123	0.04388	0.00832848	0.0123184	0.94382			497	0.00684	0.0862	0.00552811	0.0175821	0.90696			497	0.84255	0.949758
	498	0.906094	0.035493	0.902705	0.0353777	0.901696	0.0361309	0.909938	0.0344953	0.907172	0.0357733			498	0.796881	0.0407858	0.794521	0.0435742	0.791964	0.0456129	0.792515	0.0445171	0.799774	0.0448829			498	0.0123	0.044	0.00832848	0.0123387	0.9437			498	0.00684	0.08648	0.00552811	0.0175583	0.90668			498	0.842912	0.949912
	499	0.906094	0.035493	0.902872	0.0355729	0.901864	0.0359969	0.909872	0.0347284	0.907198	0.0360151			499	0.797153	0.0406676	0.794521	0.0437597	0.792167	0.0457129	0.792786	0.044679	0.799978	0.0447875			499	0.01236	0.044	0.00843456	0.0123909	0.94364			499	0.00684	0.0866	0.00552811	0.0175177	0.90656			499	0.842266	0.949978
	500	0.906237	0.0357198	0.90285	0.0355156	0.901914	0.0359913	0.910015	0.0347103	0.907461	0.0360223			500	0.797356	0.040269	0.794657	0.0439756	0.792369	0.0456065	0.792922	0.0447143	0.800182	0.0449283			500	0.01242	0.0442	0.00845329	0.0123828	0.94338			500	0.00684	0.08672	0.00552811	0.0175776	0.90644			500	0.842226	0.950044
	501	0.906405	0.035774	0.902898	0.0356424	0.90206	0.0359929	0.91004	0.0345409	0.907655	0.0359965			501	0.797696	0.0402733	0.79486	0.0439934	0.792504	0.0455924	0.793057	0.0447928	0.800318	0.0445063			501	0.01254	0.04432	0.00848935	0.0123476	0.94314			501	0.00702	0.0868	0.00566039	0.0173613	0.90618			501	0.841306	0.948841
	502	0.906361	0.0357336	0.90304	0.035654	0.902202	0.0360382	0.91004	0.0345409	0.90768	0.036284			502	0.797696	0.0404154	0.794927	0.043832	0.792774	0.0453273	0.793329	0.0450998	0.800793	0.0450142			502	0.0126	0.04432	0.00850668	0.0124778	0.94308			502	0.00702	0.08708	0.00566039	0.0175773	0.9059			502	0.840668	0.948997
	503	0.906598	0.0354879	0.903259	0.0353851	0.902392	0.035759	0.910209	0.0346871	0.907753	0.0364482			503	0.797832	0.0405226	0.795198	0.0441213	0.793044	0.0456784	0.7936	0.0452272	0.801065	0.0451187			503	0.01266	0.04436	0.00852355	0.0125477	0.94298			503	0.00702	0.08724	0.00566039	0.0176218	0.90574			503	0.840152	0.949086
	504	0.906694	0.0354946	0.903357	0.0356813	0.902322	0.0354938	0.910308	0.0345452	0.907944	0.0364103			504	0.798036	0.0406568	0.795401	0.0435181	0.793246	0.0455767	0.793804	0.0452495	0.801472	0.0449233			504	0.01266	0.04452	0.00852355	0.0125291	0.94282			504	0.00702	0.08748	0.00566039	0.0175387	0.9055			504	0.840634	0.949219
	505	0.906722	0.0355821	0.903499	0.0354772	0.902512	0.0355046	0.910381	0.0345465	0.90809	0.0365245			505	0.798171	0.0410054	0.795469	0.0435674	0.793786	0.0458352	0.794007	0.0453134	0.801744	0.0446312			505	0.01278	0.0446	0.00859831	0.0125384	0.94262			505	0.00714	0.08764	0.00576478	0.0173854	0.90522			505	0.839608	0.948485
	506	0.906799	0.0359038	0.903477	0.0352233	0.902559	0.0355538	0.910407	0.0345682	0.908093	0.0363692			506	0.798579	0.0414752	0.795469	0.0437404	0.793988	0.0457693	0.794414	0.0453653	0.802015	0.0448335			506	0.0129	0.04456	0.0086287	0.0124433	0.94254			506	0.00714	0.0878	0.00576478	0.0174715	0.90506			506	0.838224	0.948574
	507	0.906919	0.0363636	0.903619	0.0350414	0.902727	0.035587	0.910502	0.0344459	0.908166	0.0361566			507	0.79919	0.0417839	0.795672	0.0437729	0.794258	0.0460384	0.794618	0.0448292	0.802151	0.0449221			507	0.01296	0.0446	0.00855867	0.0123828	0.94244			507	0.00714	0.08788	0.00576478	0.0175092	0.90498			507	0.837716	0.948618
	508	0.907018	0.0365648	0.90374	0.0349216	0.902775	0.0354732	0.910597	0.0343217	0.908287	0.0361129			508	0.799258	0.0419985	0.796146	0.0443277	0.794528	0.0464279	0.794754	0.0446272	0.802491	0.0449243			508	0.01302	0.04468	0.0085729	0.0123525	0.9423			508	0.0072	0.08808	0.00578399	0.0175048	0.90472			508	0.837331	0.94832
	509	0.907186	0.0366386	0.90386	0.0350558	0.902964	0.0354743	0.910575	0.034196	0.908335	0.0360147			509	0.799394	0.0419131	0.796349	0.0444972	0.79473	0.0465023	0.794821	0.0446606	0.802626	0.0450314			509	0.01302	0.04472	0.0085729	0.0123043	0.94226			509	0.0072	0.08816	0.00578399	0.0175503	0.90464			509	0.837453	0.948365
	510	0.907376	0.0365871	0.903885	0.0350306	0.903154	0.035579	0.910601	0.0343772	0.90836	0.0361125			510	0.799598	0.0418386	0.796755	0.0446522	0.795067	0.046483	0.795161	0.04478	0.802898	0.0448091			510	0.01308	0.04472	0.00858667	0.0123436	0.9422			510	0.0072	0.08832	0.00578399	0.0174558	0.90448			510	0.836826	0.948454
	511	0.907449	0.0367008	0.903819	0.0354309	0.903321	0.0358708	0.910604	0.0346618	0.908503	0.0361636			511	0.799801	0.0423254	0.796891	0.044439	0.79527	0.0465523	0.795364	0.0451318	0.802966	0.0450135			511	0.01308	0.04484	0.00858667	0.0123687	0.94208			511	0.0072	0.08836	0.00578399	0.0175427	0.90444			511	0.837192	0.948476
	512	0.907544	0.0368673	0.903867	0.0352898	0.903303	0.0359746	0.910678	0.0345752	0.90855	0.0360108			512	0.800209	0.0422666	0.797094	0.0449195	0.795607	0.0461268	0.795704	0.0450473	0.802898	0.0448628			512	0.01308	0.04488	0.00858667	0.0122938	0.94204			512	0.00738	0.08832	0.00589946	0.0174465	0.9043			512	0.837313	0.947233
	513	0.907665	0.0372212	0.903961	0.0351924	0.903492	0.0358048	0.910681	0.0348205	0.908719	0.0364222			513	0.800345	0.0423515	0.797162	0.0450826	0.795944	0.0456135	0.796111	0.0450495	0.803034	0.0446511			513	0.01314	0.045	0.00864218	0.0124608	0.94186			513	0.00744	0.0884	0.00591577	0.017352	0.90416			513	0.837054	0.946872
	514	0.907763	0.0371428	0.904126	0.0353013	0.903613	0.0364435	0.910776	0.034899	0.908861	0.036388			514	0.800481	0.0423274	0.797229	0.0452446	0.796214	0.0456884	0.796382	0.0447324	0.803102	0.045043			514	0.01314	0.04512	0.00864218	0.012444	0.94174			514	0.00768	0.08844	0.00603505	0.0174855	0.90388			514	0.837416	0.945276
	515	0.907859	0.0368648	0.904363	0.035302	0.90378	0.0365628	0.910802	0.0349788	0.908982	0.0363353			515	0.800888	0.0421559	0.797432	0.0454328	0.796282	0.0456925	0.796721	0.044606	0.80317	0.0450513			515	0.0132	0.0452	0.00861289	0.0124365	0.9416			515	0.00768	0.08848	0.00603505	0.0174891	0.90384			515	0.837037	0.945299
	516	0.90791	0.036892	0.904505	0.0353736	0.903758	0.0365908	0.910948	0.0351912	0.908982	0.0363353			516	0.801092	0.042648	0.797636	0.0455302	0.796484	0.0460688	0.796721	0.044606	0.803238	0.0451451			516	0.0132	0.0452	0.00861289	0.0124365	0.9416			516	0.0078	0.08852	0.006	0.0175387	0.90368			516	0.837037	0.944516
	517	0.90803	0.0367798	0.904578	0.0351276	0.903853	0.0367007	0.911121	0.0347013	0.909055	0.0365426			517	0.801092	0.0427346	0.797839	0.0457884	0.796754	0.0461583	0.796925	0.0447032	0.803373	0.0446454			517	0.01326	0.04524	0.00870924	0.012478	0.9415			517	0.00786	0.0886	0.00601181	0.0173228	0.90354			517	0.836538	0.94416
	518	0.908033	0.0366328	0.904767	0.035103	0.904138	0.0367101	0.911098	0.0347405	0.909081	0.0366899			518	0.801499	0.0431031	0.79811	0.0457703	0.797159	0.0462138	0.796993	0.0448181	0.803441	0.0445032			518	0.01332	0.04524	0.00880413	0.0124909	0.94144			518	0.00798	0.08864	0.0061529	0.0172231	0.90338			518	0.83592	0.94338
	519	0.908037	0.0365217	0.904793	0.0350814	0.90428	0.0365148	0.911146	0.0346339	0.909176	0.0367258			519	0.801975	0.0431785	0.798313	0.045625	0.797428	0.0464206	0.797128	0.0444781	0.803713	0.0443989			519	0.01332	0.04532	0.00880413	0.0125085	0.94136			519	0.00798	0.0888	0.0061529	0.0171788	0.90322			519	0.836162	0.943476
	520	0.907993	0.0365264	0.90484	0.0352279	0.904375	0.0364088	0.911242	0.0346802	0.909249	0.0365068			520	0.802247	0.0430012	0.79838	0.0457035	0.797968	0.0459187	0.797196	0.0446785	0.804188	0.0445282			520	0.01338	0.04536	0.00877414	0.0124199	0.94126			520	0.00798	0.08908	0.0061529	0.0172338	0.90294			520	0.835667	0.943644
	521	0.907993	0.0365264	0.904935	0.0352268	0.904542	0.0362773	0.911337	0.0348694	0.909417	0.0366376			521	0.80245	0.0430601	0.798651	0.0458507	0.798508	0.0462264	0.796925	0.0447054	0.804392	0.0444989			521	0.01344	0.04548	0.00870193	0.0125291	0.94108			521	0.00804	0.0892	0.00622137	0.0172023	0.90276			521	0.835415	0.943316
	522	0.908018	0.0367771	0.905077	0.0350498	0.904546	0.0361393	0.911363	0.0347488	0.909516	0.0366151			522	0.80279	0.043275	0.798922	0.0459512	0.798777	0.0463534	0.797332	0.0450595	0.804596	0.0443682			522	0.01356	0.04552	0.00876439	0.0124791	0.94092			522	0.0081	0.08932	0.00617178	0.0171605	0.90258			522	0.834311	0.94299
	523	0.908066	0.0367336	0.905362	0.0353547	0.904808	0.0360266	0.911388	0.0347905	0.909471	0.0366588			523	0.803198	0.0430602	0.798787	0.0459175	0.799452	0.0463933	0.797332	0.0451988	0.804732	0.0443809			523	0.01368	0.04544	0.00874196	0.0125145	0.94088			523	0.00816	0.0894	0.00618032	0.0171635	0.90244			523	0.832845	0.94264
	524	0.908139	0.0369665	0.905504	0.0355154	0.904834	0.0361471	0.911674	0.0349462	0.909614	0.0366687			524	0.803198	0.0430602	0.799057	0.0459303	0.799452	0.0463933	0.797332	0.0453015	0.804867	0.0445689			524	0.01368	0.04556	0.00874196	0.0125193	0.94076			524	0.00822	0.08948	0.00618826	0.0172413	0.9023			524	0.833211	0.942291
	525	0.908186	0.0369507	0.905485	0.0359338	0.904928	0.0363282	0.91177	0.035128	0.909709	0.0366476			525	0.803401	0.0429493	0.79926	0.046141	0.799992	0.046031	0.797535	0.0455273	0.805003	0.044508			525	0.01368	0.04564	0.00874196	0.012509	0.94068			525	0.00822	0.08956	0.00618826	0.0172154	0.90222			525	0.833455	0.94234
	526	0.908332	0.0373445	0.90577	0.035804	0.905023	0.0367168	0.911891	0.0350978	0.90983	0.0367938			526	0.803605	0.0430652	0.799531	0.0459124	0.800127	0.0464308	0.797943	0.0461283	0.805275	0.0445821			526	0.01374	0.04572	0.00870924	0.0126012	0.94054			526	0.00822	0.08972	0.00618826	0.0172469	0.90206			526	0.83309	0.942437
	527	0.908431	0.0371543	0.905865	0.0358459	0.905118	0.0367617	0.911891	0.0350978	0.909877	0.0366644			527	0.803605	0.0430652	0.799734	0.0461827	0.800329	0.04668	0.798078	0.0459255	0.805614	0.0444326			527	0.01374	0.04576	0.00870924	0.0125377	0.9405			527	0.00822	0.08992	0.00618826	0.0171833	0.90186			527	0.833212	0.942558
	528	0.908431	0.0371543	0.905985	0.0358894	0.905213	0.0365701	0.911939	0.0351024	0.909925	0.0366396			528	0.803945	0.042941	0.799802	0.0462365	0.800599	0.0472279	0.798282	0.0461197	0.805886	0.0442997			528	0.01374	0.0458	0.00870924	0.0125255	0.94046			528	0.00822	0.09008	0.00618826	0.0171268	0.9017			528	0.833333	0.942654
	529	0.908577	0.0371763	0.90601	0.0360568	0.90526	0.0364469	0.911891	0.0351543	0.910093	0.0368877			529	0.804352	0.0433644	0.800073	0.046258	0.800801	0.0473647	0.798485	0.0462043	0.806226	0.0444497			529	0.0138	0.04592	0.00867599	0.012668	0.94028			529	0.00822	0.09028	0.00618826	0.0171906	0.9015			529	0.833091	0.942774
	530	0.908672	0.037169	0.906061	0.0364431	0.905286	0.0362764	0.911872	0.0353679	0.910331	0.0372488			530	0.804556	0.0425862	0.800208	0.0461927	0.801206	0.0472921	0.798621	0.0461166	0.806429	0.0443556			530	0.0138	0.04612	0.00867599	0.0128451	0.94008			530	0.00822	0.0904	0.00618826	0.0171506	0.90138			530	0.833695	0.942845
	531	0.908723	0.0371578	0.906324	0.0363762	0.905428	0.0363537	0.912015	0.0354949	0.910335	0.0371625			531	0.80476	0.0429846	0.800615	0.0465028	0.801408	0.0472017	0.798892	0.046046	0.806633	0.0445898			531	0.01392	0.04608	0.00860782	0.0128454	0.94			531	0.00828	0.09052	0.00625402	0.0172319	0.9012			531	0.83237	0.942524
	532	0.908986	0.0370044	0.906396	0.0362563	0.905523	0.0361827	0.912041	0.0351468	0.91036	0.0372428			532	0.804896	0.0430381	0.800818	0.0465061	0.801746	0.0470189	0.799164	0.0461228	0.806905	0.0445766			532	0.01398	0.04608	0.00853037	0.0129331	0.93994			532	0.00828	0.09068	0.00625402	0.0172263	0.90104			532	0.831769	0.94262
	533	0.909081	0.0368495	0.906425	0.0364629	0.905523	0.0361827	0.91214	0.0352615	0.910481	0.0371958			533	0.805167	0.0429123	0.801224	0.0464433	0.801746	0.0468991	0.799435	0.0463259	0.807176	0.0445377			533	0.01404	0.04616	0.0084947	0.0129324	0.9398			533	0.00828	0.09084	0.00625402	0.0172098	0.90088			533	0.831412	0.942715
	534	0.909132	0.0368399	0.90652	0.0365251	0.90557	0.0362164	0.912165	0.0352952	0.910576	0.0371422			534	0.805711	0.0435635	0.801088	0.0466794	0.802083	0.0471032	0.799842	0.046214	0.80738	0.044567			534	0.01404	0.04624	0.0084947	0.0129061	0.93972			534	0.00828	0.09096	0.00625402	0.0172222	0.90076			534	0.831655	0.942786
	535	0.909227	0.0368273	0.90652	0.0365251	0.905621	0.0360582	0.912261	0.0353872	0.910766	0.0370061			535	0.80605	0.04336	0.80163	0.0464532	0.802285	0.0469791	0.800249	0.0461758	0.807448	0.0445374			535	0.01404	0.0464	0.0084947	0.0128393	0.93956			535	0.00834	0.091	0.00631852	0.0171917	0.90066			535	0.832138	0.942419
	536	0.909491	0.0370706	0.906567	0.0365044	0.905697	0.0362274	0.912572	0.0355818	0.910744	0.0367095			536	0.806186	0.0434681	0.801901	0.0464515	0.802622	0.0471333	0.800385	0.0463469	0.807584	0.0444153			536	0.0141	0.04636	0.008544	0.0126631	0.93954			536	0.00834	0.09108	0.00631852	0.0171398	0.90058			536	0.83142	0.942467
	537	0.909542	0.0370996	0.906662	0.0364622	0.905744	0.0362342	0.912572	0.0355818	0.91077	0.0367714			537	0.80639	0.0435776	0.802307	0.0467917	0.80269	0.0470646	0.800589	0.0466693	0.807855	0.0442117			537	0.01416	0.04636	0.0085926	0.0126631	0.93948			537	0.00834	0.09124	0.00631852	0.0170532	0.90042			537	0.830824	0.942562
	538	0.909519	0.0370829	0.906783	0.0367029	0.905982	0.0361039	0.912646	0.0356443	0.910912	0.036919			538	0.806662	0.0433602	0.802375	0.046664	0.802892	0.0470013	0.801199	0.0465841	0.808127	0.0444711			538	0.01416	0.04648	0.0085926	0.0127354	0.93936			538	0.00834	0.0914	0.00631852	0.0171635	0.90026			538	0.831187	0.942657
	539	0.909615	0.0370388	0.906808	0.0366532	0.906171	0.0360158	0.912624	0.0357325	0.911128	0.0368892			539	0.806662	0.043519	0.802578	0.0467353	0.803297	0.0471169	0.801471	0.0467166	0.808263	0.0443105			539	0.01422	0.04664	0.00868248	0.0126647	0.93914			539	0.0084	0.09148	0.0062668	0.0171096	0.90012			539	0.831076	0.942316
	540	0.909688	0.0369766	0.906928	0.036929	0.906266	0.0360776	0.912697	0.0357106	0.911132	0.0369862			540	0.807205	0.0435253	0.802916	0.0470595	0.803432	0.0469542	0.801471	0.0465013	0.808331	0.0442836			540	0.01434	0.0466	0.00877579	0.0126539	0.93906			540	0.00846	0.09152	0.00627231	0.0170966	0.90002			540	0.829772	0.941951
	541	0.909761	0.0370633	0.907001	0.0369029	0.906481	0.0360225	0.912722	0.0356579	0.911274	0.0370773			541	0.807545	0.0437503	0.803255	0.0467856	0.803837	0.0468117	0.801606	0.0465665	0.808534	0.0441491			541	0.01434	0.04672	0.00877579	0.0126986	0.93894			541	0.00852	0.09164	0.00627723	0.017038	0.89984			541	0.830135	0.941636
	542	0.909739	0.0370778	0.907169	0.0369867	0.906623	0.0359487	0.912704	0.0357727	0.911303	0.0371228			542	0.80802	0.0439098	0.803458	0.0469536	0.804107	0.0467677	0.802353	0.0469714	0.808602	0.0441427			542	0.01452	0.04668	0.00878759	0.0127135	0.9388			542	0.00858	0.09168	0.00628157	0.0170341	0.89974			542	0.828247	0.941273
	543	0.909954	0.0369036	0.907263	0.0369908	0.906765	0.0361942	0.91292	0.0358943	0.911398	0.0370875			543	0.808292	0.044015	0.803864	0.0467157	0.804241	0.0467652	0.802421	0.0471369	0.80901	0.0441048			543	0.01452	0.04676	0.00878759	0.0126962	0.93872			543	0.00858	0.09192	0.00628157	0.0170179	0.8995			543	0.82849	0.941417
	544	0.910144	0.0367202	0.907358	0.0370191	0.906908	0.0365929	0.913041	0.035927	0.911449	0.0371727			544	0.808631	0.0437023	0.804	0.0465234	0.804309	0.046857	0.802828	0.0472877	0.809146	0.0441052			544	0.01464	0.04676	0.00879339	0.0127344	0.9386			544	0.00858	0.092	0.00628157	0.0170181	0.89942			544	0.827318	0.941465
	545	0.910218	0.036746	0.907551	0.0373099	0.906959	0.037031	0.913136	0.0358999	0.911427	0.0373111			545	0.808699	0.0435954	0.804203	0.0463033	0.804579	0.0468727	0.803371	0.0473994	0.809621	0.0443557			545	0.0147	0.04672	0.00887796	0.0127494	0.93858			545	0.00858	0.09228	0.00628157	0.0171247	0.89914			545	0.82661	0.941633
	546	0.910268	0.036815	0.907646	0.0374109	0.907174	0.0371943	0.913136	0.0358999	0.911548	0.0370698			546	0.808767	0.0439402	0.80427	0.0463431	0.804646	0.0472058	0.803371	0.0475546	0.809825	0.0444055			546	0.01476	0.0468	0.0088798	0.0126299	0.93844			546	0.00858	0.0924	0.00628157	0.0171458	0.89902			546	0.826271	0.941704
	547	0.910389	0.0365648	0.907836	0.037733	0.907268	0.0371923	0.91328	0.0362288	0.911621	0.0369092			547	0.809175	0.0441717	0.805015	0.0466161	0.804714	0.0472077	0.80371	0.0478904	0.810164	0.0447117			547	0.01482	0.04684	0.00879897	0.0126017	0.93834			547	0.00858	0.0926	0.00628157	0.0172761	0.89882			547	0.825811	0.941823
	548	0.910579	0.0363407	0.907956	0.0376742	0.907319	0.037339	0.913448	0.0362035	0.911599	0.0368108			548	0.809378	0.0437336	0.805286	0.0473616	0.804849	0.0472015	0.803981	0.0482565	0.80996	0.0448632			548	0.01488	0.0468	0.00875858	0.0125786	0.93832			548	0.00876	0.09248	0.00634866	0.017322	0.89876			548	0.825106	0.940602
	549	0.910579	0.0363698	0.908051	0.0378682	0.907297	0.0374249	0.913544	0.0363087	0.91165	0.036917			549	0.809514	0.0438232	0.805557	0.0473566	0.805051	0.0471599	0.804049	0.0482063	0.80996	0.0448413			549	0.015	0.0468	0.00880083	0.0126043	0.9382			549	0.00876	0.09248	0.00634866	0.0173126	0.89876			549	0.823944	0.940602
	550	0.910817	0.0363443	0.908054	0.0377056	0.907253	0.0372606	0.913687	0.0364095	0.911913	0.0369659			550	0.809854	0.0438057	0.805692	0.0473632	0.805523	0.0469521	0.804592	0.0482862	0.810232	0.0448729			550	0.01506	0.047	0.00888287	0.012577	0.93794			550	0.00876	0.09264	0.00634866	0.0173261	0.8986			550	0.823983	0.940699
	551	0.911055	0.0366594	0.908127	0.0377248	0.907329	0.0375319	0.913735	0.0364063	0.911869	0.0367396			551	0.810397	0.0439195	0.806031	0.0472407	0.805793	0.0470116	0.804728	0.0482243	0.810436	0.0449162			551	0.01518	0.04692	0.00888124	0.0124671	0.9379			551	0.00876	0.09276	0.00634866	0.0173445	0.89848			551	0.822581	0.940771
	552	0.911201	0.0366796	0.908127	0.0377248	0.907424	0.0375304	0.913903	0.0367725	0.912012	0.0367202			552	0.810601	0.0441219	0.806505	0.0469674	0.805995	0.0470849	0.804931	0.0479688	0.810368	0.0448979			552	0.01518	0.04704	0.00888124	0.0124575	0.93778			552	0.00888	0.09272	0.00646557	0.0173042	0.8984			552	0.822953	0.939984
	553	0.911201	0.0365347	0.908105	0.0378208	0.907661	0.0375478	0.913903	0.0367725	0.912085	0.0369197			553	0.811076	0.0443078	0.806843	0.0468786	0.806198	0.0470326	0.80527	0.0476729	0.81064	0.0446972			553	0.01524	0.04708	0.00900182	0.01248	0.93768			553	0.00894	0.09288	0.00652241	0.0172031	0.89818			553	0.822502	0.939701
	554	0.911343	0.0366582	0.908203	0.0379866	0.907709	0.0376227	0.913999	0.0367103	0.912088	0.0367875			554	0.81128	0.0443452	0.807249	0.0467033	0.806265	0.0472927	0.80561	0.0473316	0.810911	0.0447202			554	0.01536	0.04704	0.0090381	0.0123925	0.9376			554	0.00894	0.09304	0.00652241	0.0172128	0.89802			554	0.821229	0.939798
	555	0.911417	0.036788	0.908298	0.0379088	0.907851	0.0376653	0.914285	0.0364354	0.912326	0.0369088			555	0.811348	0.0446518	0.807791	0.0469573	0.806535	0.0472893	0.805745	0.0474078	0.811047	0.0449504			555	0.01536	0.04724	0.0090381	0.012452	0.9374			555	0.00894	0.09312	0.00652241	0.0173108	0.89794			555	0.821851	0.939847
	556	0.911585	0.0367368	0.908418	0.0378789	0.908066	0.0377584	0.914263	0.0364948	0.912285	0.0371433			556	0.811348	0.0446518	0.807926	0.0469922	0.806737	0.0473555	0.805813	0.0474482	0.811115	0.0446911			556	0.0156	0.04712	0.00922447	0.0124505	0.93728			556	0.009	0.09316	0.00652269	0.0172004	0.89784			556	0.819193	0.939492
	557	0.911895	0.0371408	0.908469	0.038104	0.908113	0.0378815	0.914288	0.0363022	0.91238	0.0370484			557	0.81128	0.0445493	0.808062	0.0472149	0.807007	0.0473383	0.805813	0.0474692	0.811319	0.0445713			557	0.0156	0.0472	0.00922447	0.012404	0.9372			557	0.009	0.09328	0.00652269	0.0171494	0.89772			557	0.819444	0.939565
	558	0.911899	0.0376484	0.908637	0.0386067	0.908398	0.0380019	0.914336	0.0363234	0.912504	0.0373375			558	0.811756	0.0444683	0.8084	0.0472645	0.807344	0.0473789	0.806017	0.047445	0.811522	0.0445823			558	0.01578	0.04724	0.00925026	0.0125297	0.93698			558	0.009	0.0934	0.00652269	0.0171541	0.8976			558	0.817867	0.939638
	559	0.912019	0.0379054	0.908615	0.0385165	0.908474	0.0379116	0.914457	0.0363111	0.912578	0.0374748			559	0.812163	0.0444161	0.80901	0.0469889	0.807277	0.0473666	0.806152	0.0474597	0.811658	0.0444552			559	0.01584	0.04728	0.00932328	0.0125514	0.93688			559	0.00906	0.09348	0.00652241	0.0171001	0.89746			559	0.817427	0.939309
	560	0.912257	0.0377883	0.90876	0.0386322	0.908616	0.037943	0.914556	0.0364017	0.912625	0.037545			560	0.812231	0.044822	0.809416	0.0470683	0.807479	0.0475079	0.806424	0.0476543	0.811794	0.0446157			560	0.01584	0.04732	0.00932328	0.0125858	0.93684			560	0.00906	0.09356	0.00652241	0.0171684	0.89738			560	0.817554	0.939357
	561	0.912352	0.0378293	0.908975	0.0386293	0.908714	0.0383191	0.914651	0.0363044	0.91272	0.0376578			561	0.812435	0.0445364	0.809687	0.04707	0.807749	0.047809	0.806424	0.0478506	0.81193	0.0445007			561	0.01584	0.0474	0.00932328	0.0126411	0.93676			561	0.00912	0.09364	0.0065771	0.0171043	0.89724			561	0.817805	0.939029
	562	0.9124	0.0377932	0.909048	0.0384877	0.908791	0.0384682	0.914842	0.0361608	0.912841	0.0375011			562	0.812435	0.0445364	0.809687	0.0469793	0.807817	0.0478681	0.806492	0.0480909	0.812269	0.0447073			562	0.0159	0.04748	0.00931763	0.0125678	0.93662			562	0.00912	0.09384	0.0065771	0.0171922	0.89704			562	0.817493	0.939151
	563	0.912447	0.0377849	0.909052	0.0385861	0.908863	0.0384138	0.914938	0.0363083	0.912841	0.0375011			563	0.812707	0.0444039	0.810025	0.0467439	0.807749	0.047734	0.806627	0.0479983	0.812473	0.0449073			563	0.0159	0.04748	0.00931763	0.0125678	0.93662			563	0.00912	0.09396	0.0065771	0.0172773	0.89692			563	0.817493	0.939224
	564	0.912616	0.0377727	0.909292	0.0388547	0.908984	0.0384488	0.914916	0.0363486	0.912917	0.0376774			564	0.81291	0.0444906	0.810296	0.0468488	0.808154	0.0479145	0.806831	0.0479725	0.812677	0.0450606			564	0.01608	0.04748	0.00941488	0.0125935	0.93644			564	0.00912	0.09408	0.0065771	0.0173425	0.8968			564	0.815808	0.939297
	565	0.912762	0.0378094	0.90934	0.0388252	0.909104	0.0386066	0.914989	0.0364514	0.912965	0.037954			565	0.813114	0.0446295	0.810499	0.0470183	0.808221	0.0478706	0.807034	0.0482825	0.813016	0.044998			565	0.01608	0.04752	0.00941488	0.0127291	0.9364			565	0.00924	0.09428	0.00679144	0.0172563	0.89648			565	0.815934	0.93867
	566	0.912787	0.0380605	0.909365	0.0387649	0.909129	0.0386555	0.915132	0.0364769	0.913155	0.0380418			566	0.812978	0.0451101	0.810973	0.0472142	0.808491	0.0480116	0.807306	0.0481944	0.81322	0.0450584			566	0.01608	0.04768	0.00941488	0.0127722	0.93624			566	0.00924	0.0944	0.00679144	0.017282	0.89636			566	0.816438	0.938743
	567	0.912977	0.0380188	0.909485	0.0388415	0.909202	0.0386942	0.915183	0.0362098	0.913203	0.0379533			567	0.813454	0.0448772	0.811041	0.0473712	0.808761	0.0481357	0.807577	0.0481028	0.81356	0.0451438			567	0.01608	0.04772	0.00941488	0.0127288	0.9362			567	0.0093	0.0946	0.00684238	0.0173042	0.8961			567	0.816564	0.938492
	568	0.913167	0.0382808	0.909485	0.0388415	0.909322	0.0387232	0.915282	0.0361659	0.913276	0.0381393			568	0.813725	0.0448435	0.811447	0.0475996	0.809166	0.0482848	0.807713	0.0481494	0.813763	0.0454392			568	0.01614	0.04776	0.00940773	0.0128245	0.9361			568	0.0093	0.09472	0.00684238	0.0174298	0.89598			568	0.816131	0.938565
	569	0.913193	0.0382515	0.909605	0.0387667	0.909442	0.0386479	0.91533	0.0361828	0.913324	0.0383328			569	0.814065	0.0444406	0.811447	0.0475822	0.809368	0.0481445	0.808324	0.0481928	0.813831	0.0454134			569	0.01614	0.0478	0.00940773	0.0129193	0.93606			569	0.0093	0.09476	0.00684238	0.0174189	0.89594			569	0.816257	0.93859
	570	0.913361	0.0383641	0.909842	0.0387531	0.90949	0.0385878	0.915355	0.0362336	0.913492	0.0383367			570	0.814133	0.0446284	0.81165	0.047548	0.80984	0.048315	0.808459	0.0483196	0.814035	0.0455524			570	0.0162	0.04792	0.0094388	0.0129019	0.93588			570	0.0093	0.09488	0.00684238	0.017478	0.89582			570	0.816076	0.938662
	571	0.913482	0.0383201	0.909963	0.0386337	0.909588	0.0389135	0.915428	0.0363275	0.913634	0.0383499			571	0.814337	0.0446756	0.812056	0.0475155	0.810178	0.0480675	0.808595	0.0484021	0.813967	0.0456505			571	0.0162	0.04804	0.0094388	0.0129083	0.93576			571	0.00936	0.09484	0.00678608	0.0175354	0.8958			571	0.816451	0.938267
	572	0.913511	0.0381581	0.910105	0.0385828	0.90973	0.0391575	0.915762	0.0364619	0.91373	0.0381952			572	0.814472	0.0445526	0.812259	0.0474265	0.810447	0.0480902	0.808799	0.0483895	0.814171	0.0455903			572	0.0162	0.04812	0.0094388	0.0128325	0.93568			572	0.00942	0.09496	0.0067826	0.0175107	0.89562			572	0.816701	0.937969
	573	0.913701	0.0383555	0.910247	0.0384336	0.909993	0.0393925	0.915858	0.0363273	0.91373	0.0382978			573	0.814608	0.0447193	0.812395	0.0474545	0.810785	0.0484416	0.808799	0.0485204	0.814442	0.0458058			573	0.0162	0.04812	0.0094388	0.0128828	0.93568			573	0.00942	0.09512	0.0067826	0.0176024	0.89546			573	0.816701	0.938067
	574	0.913869	0.0382659	0.910247	0.0385777	0.910135	0.0394052	0.915931	0.0363386	0.913825	0.0382957			574	0.814812	0.0447665	0.81253	0.0475024	0.810987	0.0483277	0.80907	0.0485486	0.814646	0.0456025			574	0.0162	0.0482	0.0094388	0.0128817	0.9356			574	0.00948	0.09524	0.00683201	0.0175022	0.89528			574	0.816949	0.937771
	575	0.913872	0.0385872	0.910225	0.0385617	0.910277	0.0395389	0.915979	0.0362433	0.913876	0.0386068			575	0.815084	0.04512	0.812801	0.0476082	0.811459	0.0485288	0.809002	0.0486765	0.814646	0.0453567			575	0.01632	0.0482	0.00938393	0.0130686	0.93548			575	0.0096	0.09524	0.00682242	0.0174003	0.89516			575	0.815843	0.937033
	576	0.913828	0.0385938	0.910415	0.0387601	0.910328	0.0394309	0.916074	0.0364862	0.914018	0.038412			576	0.81522	0.0451252	0.813004	0.0479875	0.811864	0.0493626	0.809138	0.0487966	0.815121	0.0455002			576	0.01632	0.04832	0.00938393	0.0129731	0.93536			576	0.0096	0.09552	0.00682242	0.0174613	0.89488			576	0.816216	0.937206
	577	0.913949	0.0386697	0.910418	0.0386607	0.910375	0.0394422	0.916074	0.0366743	0.914069	0.0385386			577	0.815491	0.0454204	0.81314	0.0477141	0.811797	0.0493217	0.809274	0.0485876	0.815393	0.0458124			577	0.01644	0.04832	0.00944342	0.012998	0.93524			577	0.0096	0.09568	0.00682242	0.0175941	0.89472			577	0.815115	0.937304
	578	0.914164	0.0389046	0.91056	0.0387474	0.910375	0.0394422	0.916195	0.0363975	0.91412	0.0385631			578	0.815423	0.0455055	0.813275	0.0482112	0.812201	0.0493528	0.809341	0.0486574	0.815733	0.0456777			578	0.01656	0.04832	0.00946265	0.012998	0.93512			578	0.0096	0.09588	0.00682242	0.0175368	0.89452			578	0.814016	0.937427
	579	0.914259	0.0391201	0.910538	0.0384645	0.910448	0.0393262	0.91632	0.0360879	0.914124	0.0386444			579	0.815288	0.0456879	0.813817	0.0477556	0.812269	0.049259	0.809477	0.0485068	0.815868	0.0455571			579	0.01668	0.04828	0.0095947	0.0129553	0.93504			579	0.00972	0.09596	0.00696902	0.0174448	0.89432			579	0.812795	0.936743
	580	0.91431	0.0392152	0.910564	0.0385642	0.910543	0.0394707	0.916415	0.0360566	0.914149	0.0384263			580	0.815559	0.0455875	0.813884	0.0477234	0.812201	0.0493763	0.809613	0.0484008	0.816004	0.0457095			580	0.01674	0.04828	0.00958389	0.0128551	0.93498			580	0.00984	0.09604	0.00690296	0.017528	0.89412			580	0.812248	0.936062
	581	0.914431	0.0392707	0.910706	0.0387215	0.91059	0.0394563	0.916511	0.0361065	0.914292	0.0384326			581	0.815763	0.045537	0.81402	0.0474611	0.812269	0.0495486	0.81002	0.0483758	0.816072	0.0456767			581	0.01674	0.0484	0.00958389	0.0128582	0.93486			581	0.00984	0.09608	0.00690296	0.017514	0.89408			581	0.812626	0.936087
	582	0.914431	0.0392707	0.910779	0.038818	0.910572	0.0395584	0.916679	0.0360209	0.914482	0.0385737			582	0.815967	0.0454627	0.814155	0.0474577	0.812269	0.0491201	0.809952	0.048359	0.816072	0.0456115			582	0.01674	0.04856	0.00958389	0.0129274	0.9347			582	0.00984	0.09608	0.00690296	0.0174863	0.89408			582	0.813128	0.936087
	583	0.914647	0.0393983	0.910877	0.0385244	0.910695	0.0397513	0.916775	0.0359856	0.914625	0.0386001			583	0.816374	0.0452635	0.814291	0.0476091	0.812674	0.0494218	0.81002	0.0484892	0.816344	0.0458248			583	0.01674	0.04868	0.00958389	0.0129403	0.93458			583	0.00984	0.09624	0.00690296	0.017577	0.89392			583	0.813503	0.936187
	584	0.914793	0.0394134	0.911067	0.0385453	0.910743	0.0397369	0.916943	0.0360327	0.914863	0.0390176			584	0.81651	0.0453224	0.814561	0.0476183	0.812943	0.049894	0.810156	0.0484488	0.816819	0.0456262			584	0.01674	0.04888	0.00958389	0.0131451	0.93438			584	0.00984	0.09652	0.00690296	0.0174926	0.89364			584	0.814124	0.93636
	585	0.91484	0.0393681	0.911256	0.0385863	0.91079	0.0398946	0.917039	0.0360498	0.914911	0.0391994			585	0.816578	0.04531	0.8149	0.047797	0.813348	0.0496529	0.810359	0.0482139	0.817091	0.045873			585	0.01674	0.04892	0.00958389	0.0132342	0.93434			585	0.00984	0.09668	0.00690296	0.0175976	0.89348			585	0.814248	0.936459
	586	0.914888	0.0392136	0.911285	0.0382042	0.910911	0.039908	0.917068	0.0356639	0.914911	0.0391994			586	0.816714	0.0452183	0.8149	0.047641	0.813483	0.0500263	0.810495	0.0481574	0.817362	0.046115			586	0.01674	0.04892	0.00958389	0.0132342	0.93434			586	0.00984	0.09684	0.00690296	0.0177005	0.89332			586	0.814248	0.936557
	587	0.91503	0.0390464	0.911333	0.0380454	0.911031	0.0398706	0.917259	0.035696	0.915101	0.0393236			587	0.817054	0.0449869	0.8149	0.0478789	0.81382	0.0501073	0.810766	0.048005	0.817362	0.046115			587	0.01674	0.04908	0.00958389	0.0132952	0.93418			587	0.00984	0.09684	0.00690296	0.0177005	0.89332			587	0.814741	0.936557
	588	0.915126	0.0391706	0.911361	0.037911	0.911176	0.039961	0.917306	0.0356202	0.915291	0.0393196			588	0.817461	0.0450752	0.815306	0.048035	0.813888	0.0502197	0.811038	0.0481246	0.817498	0.0462342			588	0.01674	0.04924	0.00958389	0.0132932	0.93402			588	0.00984	0.09692	0.00690296	0.0177512	0.89324			588	0.815232	0.936606
	589	0.915221	0.039157	0.911551	0.0378525	0.911322	0.0401727	0.917449	0.0358339	0.915342	0.0395624			589	0.818072	0.0453685	0.815645	0.0480149	0.813955	0.0504547	0.811648	0.0483262	0.817702	0.0464639			589	0.01686	0.04924	0.00952299	0.0134503	0.9339			589	0.00984	0.09704	0.00690296	0.0178489	0.89312			589	0.814153	0.93668
	590	0.915316	0.0389501	0.911602	0.0377077	0.91149	0.0399398	0.917545	0.0359009	0.915437	0.0395222			590	0.818344	0.0453852	0.815915	0.04778	0.814427	0.0509096	0.812123	0.0484914	0.818109	0.0465545			590	0.01686	0.04932	0.00952299	0.0134306	0.93382			590	0.00984	0.09728	0.00690296	0.0178875	0.89288			590	0.814399	0.936826
	591	0.915363	0.0389285	0.911748	0.037689	0.911657	0.0399914	0.917809	0.0356449	0.91551	0.0396088			591	0.818548	0.0453208	0.816051	0.0475138	0.81463	0.050751	0.812395	0.0485485	0.818381	0.0467614			591	0.01692	0.04936	0.00951095	0.0134806	0.93372			591	0.0099	0.09744	0.00684238	0.0179923	0.89266			591	0.813984	0.936563
	592	0.915554	0.0386165	0.911726	0.0377345	0.911635	0.039966	0.917882	0.0356559	0.915561	0.0397717			592	0.818819	0.0451791	0.816186	0.0477335	0.814765	0.0505233	0.81253	0.0484383	0.818788	0.0466908			592	0.01704	0.04936	0.00952394	0.0135524	0.9336			592	0.0099	0.09768	0.00684238	0.0179623	0.89242			592	0.812912	0.936709
	593	0.9157	0.0385115	0.911893	0.0375415	0.911781	0.0400519	0.917886	0.0354085	0.915752	0.0395902			593	0.818955	0.0452712	0.816389	0.0480478	0.815102	0.0508157	0.812666	0.0483714	0.8194	0.0468399			593	0.01704	0.04952	0.00952394	0.0134634	0.93344			593	0.00996	0.09804	0.00683414	0.018028	0.892			593	0.813403	0.936569
	594	0.915703	0.0388421	0.911966	0.0373397	0.911901	0.0401201	0.917937	0.0356311	0.915894	0.0394261			594	0.819091	0.0455625	0.81666	0.0480726	0.815304	0.0506319	0.812802	0.048366	0.819807	0.0469764			594	0.01704	0.04964	0.00952394	0.0133829	0.93332			594	0.01002	0.09828	0.00682535	0.0180885	0.8917			594	0.81377	0.936357
	595	0.915846	0.0387986	0.912061	0.0374555	0.912043	0.0402839	0.917988	0.0354051	0.915898	0.0395851			595	0.819431	0.0459365	0.816931	0.04797	0.815777	0.0510527	0.813141	0.048224	0.820011	0.0468237			595	0.01716	0.0496	0.00957345	0.01343	0.93324			595	0.01002	0.0984	0.00682535	0.0180236	0.89158			595	0.812582	0.936429
	596	0.915944	0.0389817	0.912156	0.0373956	0.912236	0.0399286	0.917991	0.0352263	0.916018	0.0396193			596	0.820042	0.0461244	0.817269	0.0480491	0.815777	0.0509829	0.813412	0.0482273	0.820079	0.0468215			596	0.01722	0.04968	0.00963535	0.013408	0.9331			596	0.01002	0.09844	0.00682535	0.0180226	0.89154			596	0.812296	0.936454
	597	0.916065	0.0389513	0.912203	0.0376265	0.912287	0.0403148	0.918112	0.035389	0.916209	0.0396006			597	0.820518	0.0460638	0.817269	0.0479241	0.815911	0.0510795	0.813548	0.0483422	0.820282	0.0464966			597	0.01722	0.04984	0.00963535	0.0133989	0.93294			597	0.01026	0.09856	0.0068911	0.0178661	0.89118			597	0.812785	0.935104
	598	0.916236	0.0389999	0.912181	0.0373989	0.912265	0.0402843	0.918307	0.0353271	0.916165	0.0396343			598	0.820653	0.0459703	0.817405	0.0477123	0.816249	0.0513196	0.813684	0.0485016	0.820486	0.046654			598	0.01734	0.04976	0.0096444	0.0134097	0.9329			598	0.01032	0.09868	0.00698466	0.0179071	0.891			598	0.811481	0.934824
	599	0.916357	0.0391835	0.912418	0.0373069	0.91255	0.0404548	0.91838	0.0353936	0.916307	0.0395145			599	0.820857	0.0461218	0.81754	0.0478511	0.816519	0.0515948	0.813887	0.0489173	0.820622	0.0463278			599	0.01734	0.04988	0.0096444	0.013351	0.93278			599	0.01038	0.09876	0.00692059	0.0177861	0.89086			599	0.811849	0.934519
	600	0.91636	0.039318	0.912377	0.0372474	0.912692	0.0403639	0.91838	0.0353936	0.916428	0.0395411			600	0.821265	0.0462652	0.817743	0.0478414	0.817193	0.0520199	0.813955	0.048909	0.821029	0.0465553			600	0.0174	0.04996	0.00974213	0.0133029	0.93264			600	0.01038	0.099	0.00692059	0.0178829	0.89062			600	0.811566	0.934668
	601	0.916386	0.039196	0.912425	0.0372793	0.912815	0.0404434	0.918571	0.0355447	0.916523	0.0395659			601	0.8214	0.0463615	0.817879	0.0478771	0.817395	0.0518414	0.81443	0.0488183	0.821233	0.0466445			601	0.0174	0.05004	0.00974213	0.0133151	0.93256			601	0.01038	0.09912	0.00692059	0.0179209	0.8905			601	0.811811	0.934742
	602	0.916579	0.0394287	0.912662	0.03751	0.912892	0.0405776	0.918695	0.0352193	0.916618	0.0394905			602	0.821604	0.0460834	0.817947	0.0479153	0.817598	0.0517736	0.814498	0.0488766	0.821437	0.0468503			602	0.0174	0.05012	0.00974213	0.0132781	0.93248			602	0.01044	0.09924	0.00690823	0.0180118	0.89032			602	0.812054	0.934463
	603	0.916722	0.0393761	0.912687	0.0374599	0.913081	0.0405342	0.918981	0.0350541	0.916666	0.03944			603	0.821808	0.0460292	0.818082	0.0478461	0.817733	0.051696	0.814769	0.0488588	0.821573	0.046879			603	0.0174	0.05016	0.00974213	0.0132533	0.93244			603	0.01044	0.09932	0.00690823	0.018024	0.89024			603	0.812176	0.934513
	604	0.916747	0.039427	0.912735	0.037314	0.913179	0.0408928	0.919125	0.0350813	0.916856	0.0393593			604	0.821808	0.0460292	0.818285	0.047777	0.817935	0.0516251	0.815109	0.0488481	0.821912	0.0468837			604	0.0174	0.05032	0.00974213	0.0132138	0.93228			604	0.01044	0.09952	0.00690823	0.0180261	0.89004			604	0.812661	0.934636
	605	0.916963	0.0395337	0.91283	0.0375248	0.913394	0.0407092	0.919246	0.0350599	0.916885	0.0394966			605	0.821808	0.0458643	0.81842	0.0478365	0.818272	0.0518676	0.815448	0.0488937	0.822048	0.0467194			605	0.01758	0.05028	0.00977027	0.0132635	0.93214			605	0.01044	0.0996	0.00690823	0.0179562	0.88996			605	0.810968	0.934685
	606	0.916967	0.0393788	0.912928	0.0375237	0.91361	0.0409204	0.919341	0.0349995	0.916866	0.0394477			606	0.822148	0.0459648	0.818827	0.0480526	0.81861	0.0522535	0.815651	0.0490654	0.82232	0.0466966			606	0.01776	0.0502	0.00990574	0.0131549	0.93204			606	0.0105	0.09976	0.00689532	0.0179501	0.88974			606	0.809155	0.934432
	607	0.917087	0.0394565	0.913095	0.0376546	0.913799	0.0410114	0.919392	0.0352715	0.916939	0.039568			607	0.822691	0.0462152	0.818962	0.0480542	0.818677	0.0525006	0.816059	0.0493809	0.822591	0.0469742			607	0.01782	0.05024	0.00996193	0.0131787	0.93194			607	0.0105	0.09992	0.00689532	0.0180682	0.88958			607	0.808757	0.93453
	608	0.91723	0.0393701	0.913241	0.0380325	0.913894	0.0409576	0.91944	0.0351549	0.917082	0.039437			608	0.823031	0.0462893	0.819165	0.047889	0.818745	0.0525792	0.81633	0.049186	0.822795	0.0472203			608	0.01782	0.05036	0.00996193	0.0131145	0.93182			608	0.01056	0.10004	0.0069345	0.018162	0.8894			608	0.809126	0.934255
	609	0.917255	0.0395304	0.913219	0.0380911	0.914131	0.0409656	0.919465	0.0354022	0.917298	0.039159			609	0.822963	0.0463797	0.819165	0.047821	0.819149	0.0524217	0.816669	0.0493919	0.823135	0.0474982			609	0.01788	0.05052	0.00987117	0.0130349	0.9316			609	0.01056	0.10024	0.0069345	0.0182802	0.8892			609	0.809097	0.934377
	610	0.917401	0.0394347	0.913314	0.0380527	0.914251	0.041157	0.919561	0.0353685	0.917441	0.0392238			610	0.82337	0.0462748	0.819504	0.0475952	0.819622	0.0521478	0.816873	0.0492656	0.823474	0.0477941			610	0.01788	0.05064	0.00987117	0.0130667	0.93148			610	0.01062	0.10044	0.00697293	0.0183954	0.88894			610	0.809463	0.934152
	611	0.917496	0.039511	0.913314	0.0380527	0.914324	0.0411997	0.919656	0.0353336	0.917488	0.0391944			611	0.823642	0.0465535	0.819707	0.0477125	0.819891	0.0523811	0.817348	0.0492978	0.823746	0.0485046			611	0.01788	0.05068	0.00987117	0.0130522	0.93144			611	0.0108	0.1006	0.00713506	0.0186526	0.8886			611	0.809585	0.93321
	612	0.917452	0.0397076	0.913314	0.0380527	0.914466	0.0410145	0.919682	0.0353702	0.917488	0.0390425			612	0.823914	0.0464994	0.819978	0.0478007	0.820094	0.0525162	0.817483	0.0494417	0.824153	0.0482374			612	0.01788	0.05068	0.00987117	0.0129777	0.93144			612	0.0108	0.10084	0.00713506	0.0185389	0.88836			612	0.809585	0.933358
	613	0.917573	0.0393979	0.913409	0.0381557	0.91447	0.0413136	0.919828	0.035529	0.917422	0.0388826			613	0.824117	0.0464527	0.820452	0.0480605	0.820161	0.0522814	0.817619	0.0490652	0.824221	0.0482842			613	0.01806	0.05056	0.00981631	0.0129336	0.93138			613	0.0108	0.10088	0.00713506	0.0185588	0.88832			613	0.807668	0.933383
	614	0.917741	0.0391592	0.913409	0.0381557	0.91447	0.0413136	0.919854	0.0355574	0.917616	0.038903			614	0.824253	0.0469149	0.820519	0.0480035	0.820498	0.0520804	0.817755	0.0490016	0.824357	0.0483464			614	0.01818	0.05068	0.00996193	0.0128526	0.93114			614	0.01086	0.10096	0.0071195	0.0185896	0.88818			614	0.807006	0.933087
	615	0.917884	0.0390075	0.91339	0.0382906	0.91452	0.0416578	0.919949	0.0357192	0.917692	0.0390175			615	0.824525	0.0473006	0.820993	0.0478373	0.820566	0.0520994	0.817958	0.0488641	0.824425	0.0483516			615	0.01836	0.05068	0.0100116	0.0128777	0.93096			615	0.01086	0.101	0.0071195	0.0185918	0.88814			615	0.805467	0.933112
	616	0.917931	0.0389748	0.913463	0.0381407	0.914593	0.0415467	0.920144	0.0360563	0.917908	0.0391921			616	0.824525	0.0473006	0.821264	0.047785	0.820836	0.0521173	0.81823	0.0490565	0.824629	0.0481635			616	0.01842	0.05084	0.0100636	0.0129308	0.93074			616	0.01092	0.10112	0.0071544	0.0185021	0.88796			616	0.80545	0.932841
	617	0.918121	0.0388686	0.91351	0.0383149	0.914593	0.0415467	0.920242	0.0360325	0.917934	0.038966			617	0.824797	0.047363	0.821602	0.0478343	0.821308	0.0520074	0.818501	0.048936	0.824629	0.0479023			617	0.01848	0.05084	0.0100065	0.0128556	0.93068			617	0.01104	0.10112	0.00706952	0.0184146	0.88784			617	0.80494	0.932153
	618	0.918147	0.0389485	0.913561	0.0381836	0.91483	0.0416376	0.920268	0.0360859	0.917934	0.0386565			618	0.824797	0.0476315	0.822009	0.0480951	0.821443	0.0519554	0.818705	0.049017	0.8249	0.0480629			618	0.01848	0.05084	0.0100065	0.0127039	0.93068			618	0.01104	0.10128	0.00706952	0.0184829	0.88768			618	0.80494	0.932253
	619	0.918267	0.0389135	0.913751	0.0385823	0.914808	0.04164	0.920341	0.0361687	0.918054	0.0389067			619	0.825204	0.047588	0.822212	0.0480678	0.821578	0.0520817	0.819044	0.0491987	0.825172	0.0485258			619	0.01854	0.05092	0.00994878	0.0128627	0.93054			619	0.01104	0.10144	0.00706952	0.0186798	0.88752			619	0.804678	0.932353
	620	0.918293	0.0391765	0.913824	0.0387949	0.914976	0.0416274	0.920437	0.0362686	0.918248	0.0390068			620	0.825476	0.0475159	0.822347	0.0481166	0.821915	0.051935	0.81918	0.0493395	0.825443	0.0486979			620	0.01866	0.05104	0.0101227	0.012803	0.9303			620	0.01104	0.1016	0.00706952	0.018753	0.88736			620	0.804033	0.932452
	621	0.918249	0.0391606	0.913966	0.0388208	0.915191	0.0417612	0.920723	0.0365592	0.918226	0.0388303			621	0.825612	0.0475256	0.822415	0.0482604	0.822117	0.0520687	0.819383	0.0494564	0.825647	0.048907			621	0.01872	0.051	0.0101006	0.0127303	0.93028			621	0.0111	0.10172	0.00710314	0.0188326	0.88718			621	0.803403	0.932185
	622	0.918391	0.0392526	0.913991	0.0386358	0.915216	0.0421377	0.920844	0.0367323	0.918346	0.0386902			622	0.825815	0.0473626	0.822618	0.0485576	0.822387	0.0524219	0.819587	0.0498227	0.825783	0.0491934			622	0.01878	0.05108	0.0100419	0.0126983	0.93014			622	0.01122	0.1018	0.00716836	0.0189364	0.88698			622	0.803145	0.931552
	623	0.918439	0.0392455	0.914064	0.0388787	0.915384	0.0424101	0.921035	0.0366409	0.918394	0.0386571			623	0.825951	0.0473705	0.82255	0.0483524	0.82259	0.0525777	0.819858	0.0501709	0.825851	0.049149			623	0.01878	0.05112	0.0100419	0.012682	0.9301			623	0.0114	0.10184	0.0071605	0.0189197	0.88676			623	0.803268	0.930556
	624	0.91856	0.039385	0.914115	0.0389342	0.915479	0.0425345	0.921204	0.0365789	0.918489	0.038668			624	0.826359	0.0471407	0.822889	0.0483893	0.822657	0.0525808	0.820197	0.0499938	0.826055	0.0491839			624	0.01878	0.0512	0.0100419	0.0126874	0.93002			624	0.01146	0.10196	0.00708879	0.0189544	0.88658			624	0.803515	0.930292
	625	0.918633	0.039586	0.914283	0.0391757	0.915646	0.0422106	0.921277	0.0366254	0.918657	0.0387781			625	0.826563	0.0470675	0.822957	0.0484034	0.822657	0.0525808	0.82074	0.0500108	0.826055	0.0488935			625	0.01884	0.05132	0.0101272	0.0126881	0.92984			625	0.01158	0.10196	0.00719874	0.0188003	0.88646			625	0.803381	0.929613
	626	0.918588	0.0395642	0.914261	0.039378	0.915741	0.042333	0.92142	0.0364798	0.918756	0.0388924			626	0.826902	0.0470394	0.823092	0.0485503	0.822792	0.0528652	0.820876	0.0504054	0.826394	0.0487503			626	0.01896	0.05136	0.0102237	0.0126838	0.92968			626	0.01158	0.10216	0.00719874	0.0187394	0.88626			626	0.8025	0.929742
	627	0.918757	0.0392755	0.914403	0.0395181	0.915745	0.0420625	0.921398	0.0365252	0.918946	0.0388809			627	0.82731	0.0474054	0.82316	0.048747	0.822994	0.0527509	0.820944	0.0506691	0.826666	0.0487494			627	0.01896	0.05152	0.0102237	0.0126782	0.92952			627	0.0117	0.10232	0.0072048	0.0187374	0.88598			627	0.802993	0.929168
	628	0.918738	0.0391368	0.914618	0.0395868	0.915795	0.0419756	0.921471	0.0365545	0.918997	0.0389238			628	0.827378	0.0472592	0.82316	0.0491532	0.822994	0.052618	0.821079	0.0506751	0.826869	0.0487233			628	0.01908	0.05152	0.0101759	0.0127291	0.9294			628	0.0117	0.10244	0.0072048	0.0187263	0.88586			628	0.801993	0.929245
	629	0.918767	0.0390029	0.914691	0.0398376	0.91589	0.0418831	0.921497	0.0366405	0.919118	0.03895			629	0.827649	0.0471592	0.823363	0.0491873	0.823399	0.0524112	0.821622	0.0504592	0.827141	0.0487788			629	0.01914	0.0516	0.0101514	0.0127573	0.92926			629	0.01176	0.1026	0.0071818	0.0187563	0.88564			629	0.80174	0.929011
	630	0.91884	0.0390343	0.914738	0.0397649	0.915938	0.0420161	0.921497	0.0366405	0.919194	0.038899			630	0.828193	0.0471397	0.823701	0.0491888	0.823736	0.0524333	0.821622	0.0503387	0.827481	0.0486581			630	0.01932	0.0516	0.0101114	0.0127573	0.92908			630	0.01188	0.1028	0.0073351	0.0186623	0.88532			630	0.800248	0.928468
	631	0.91877	0.0390986	0.914785	0.0398325	0.916127	0.0421382	0.921548	0.0367456	0.919337	0.0389185			631	0.828328	0.0471274	0.823837	0.04944	0.823736	0.0523539	0.821758	0.0503414	0.827413	0.0484455			631	0.01932	0.05172	0.0101114	0.0127668	0.92896			631	0.01194	0.10276	0.00740982	0.0185511	0.8853			631	0.800619	0.928107
	632	0.918913	0.0393835	0.914833	0.039853	0.916248	0.0424972	0.921595	0.0367895	0.919458	0.039077			632	0.828396	0.0469082	0.824107	0.0495961	0.824074	0.0519097	0.821826	0.0503963	0.827549	0.0484944			632	0.01938	0.0518	0.0101929	0.0127936	0.92882			632	0.012	0.10284	0.00743456	0.018565	0.88516			632	0.800371	0.927824
	633	0.919103	0.0396811	0.915023	0.0400488	0.916437	0.042612	0.921716	0.0370539	0.919414	0.0391549			633	0.828328	0.0471769	0.824378	0.0499869	0.824209	0.0523658	0.821894	0.0503666	0.827616	0.0486488			633	0.0195	0.05172	0.0101757	0.0128425	0.92878			633	0.01206	0.10288	0.00745873	0.018624	0.88506			633	0.799135	0.927515
	634	0.919151	0.0396719	0.915117	0.040341	0.916579	0.0425721	0.921812	0.0370561	0.919439	0.039089			634	0.828532	0.0473937	0.824649	0.0498377	0.824343	0.0524068	0.822029	0.0502863	0.827684	0.0488922			634	0.01956	0.05172	0.0101845	0.0128047	0.92872			634	0.01212	0.10292	0.00743358	0.0187346	0.88496			634	0.798641	0.927207
	635	0.919198	0.0396624	0.91519	0.0402801	0.916608	0.0428758	0.921812	0.0370561	0.91956	0.0392055			635	0.8286	0.0472246	0.825123	0.0501487	0.824546	0.0521182	0.822301	0.0504296	0.828024	0.0487037			635	0.01962	0.0518	0.0101929	0.0128566	0.92858			635	0.01212	0.10312	0.00743358	0.0186544	0.88476			635	0.798397	0.927338
	636	0.919322	0.0398751	0.915453	0.0404382	0.916612	0.0429274	0.92205	0.0371807	0.919493	0.0392046			636	0.828736	0.0474028	0.825191	0.049886	0.825018	0.052337	0.822369	0.0503784	0.828228	0.0488686			636	0.0198	0.05168	0.0102868	0.0127975	0.92852			636	0.01212	0.10324	0.00743358	0.0187245	0.88464			636	0.796547	0.927416
	637	0.919326	0.0398973	0.91562	0.0406888	0.916637	0.0431018	0.922171	0.0373001	0.919662	0.0392883			637	0.829008	0.0473286	0.825597	0.0495163	0.825355	0.0524759	0.822504	0.0505568	0.828771	0.0489133			637	0.01986	0.0518	0.0103991	0.0127683	0.92834			637	0.01212	0.10356	0.00743358	0.0187435	0.88432			637	0.796433	0.927625
	638	0.919329	0.0400982	0.915715	0.0409246	0.916969	0.043238	0.922292	0.0371148	0.91964	0.0392822			638	0.82894	0.047255	0.825732	0.049683	0.825693	0.0525985	0.822776	0.0502275	0.828975	0.0487668			638	0.01992	0.05176	0.0104056	0.0127613	0.92832			638	0.01212	0.10368	0.00743358	0.0186812	0.8842			638	0.795818	0.927702
	639	0.919497	0.040256	0.915671	0.0408173	0.917111	0.0432396	0.922413	0.0371478	0.919643	0.0394414			639	0.829415	0.0470874	0.825868	0.0498384	0.825693	0.0525089	0.822979	0.0502704	0.82911	0.0486218			639	0.02004	0.05172	0.0105217	0.0127668	0.92824			639	0.01218	0.10376	0.00745678	0.0186131	0.88406			639	0.794714	0.927422
	640	0.9195	0.0403885	0.915817	0.0408691	0.917253	0.0431923	0.922725	0.0373592	0.919694	0.0396016			640	0.829619	0.0470571	0.826071	0.0495385	0.825962	0.0522832	0.823318	0.0499803	0.829246	0.0487111			640	0.02016	0.05172	0.0105665	0.0128173	0.92812			640	0.01224	0.10384	0.00752789	0.0186313	0.88392			640	0.793738	0.927143
	641	0.919646	0.0409072	0.915864	0.0408397	0.917231	0.0432672	0.922894	0.0376339	0.919741	0.0395904			641	0.829959	0.0470023	0.826477	0.0494315	0.826165	0.0519937	0.823658	0.050296	0.82945	0.0487167			641	0.02016	0.05176	0.0105665	0.0128119	0.92808			641	0.0123	0.10396	0.00754983	0.0186276	0.88374			641	0.793865	0.92689
	642	0.919837	0.0408642	0.91589	0.0408779	0.917352	0.0429726	0.922945	0.0375469	0.919767	0.0396914			642	0.83023	0.0469772	0.826748	0.0496346	0.826367	0.0522473	0.823861	0.0501692	0.829722	0.0486386			642	0.02022	0.05176	0.0106055	0.0128371	0.92802			642	0.01236	0.10412	0.00761911	0.0185751	0.88352			642	0.793378	0.926664
	643	0.919932	0.0408141	0.915868	0.0407737	0.917589	0.0431221	0.923184	0.0373679	0.919748	0.0395124			643	0.830434	0.0466747	0.827086	0.049812	0.82657	0.0523859	0.823861	0.0501692	0.829722	0.0485293			643	0.0204	0.05168	0.0105486	0.0127848	0.92792			643	0.01242	0.10412	0.00763985	0.0185229	0.88346			643	0.791667	0.926335
	644	0.919983	0.0408037	0.915988	0.040842	0.917778	0.0431202	0.923235	0.0375615	0.919774	0.0397506			644	0.83057	0.0465849	0.827357	0.0496501	0.826839	0.0523506	0.824268	0.0501411	0.829993	0.0488546			644	0.02046	0.05168	0.0106547	0.0128353	0.92786			644	0.01248	0.10428	0.00761243	0.0186689	0.88324			644	0.791182	0.92611
	645	0.920008	0.0407563	0.916013	0.0408101	0.917924	0.0435791	0.923308	0.0375727	0.919869	0.0399078			645	0.830638	0.0465623	0.827763	0.04938	0.826907	0.0524608	0.82454	0.0500552	0.830604	0.048373			645	0.02046	0.05176	0.0106547	0.0129124	0.92778			645	0.01248	0.10464	0.00761243	0.018464	0.88288			645	0.791437	0.926346
	646	0.920151	0.0407463	0.916181	0.0403021	0.91812	0.0440916	0.923334	0.0377088	0.919964	0.0399613			646	0.830909	0.0464626	0.827831	0.0494154	0.827177	0.0525019	0.824743	0.0504293	0.830808	0.0483931			646	0.02046	0.05184	0.0106547	0.0129386	0.9277			646	0.01248	0.10476	0.00761243	0.0184725	0.88276			646	0.791692	0.926424
	647	0.920341	0.0408559	0.916276	0.0403086	0.918241	0.0439221	0.923385	0.0377458	0.920158	0.0398988			647	0.831045	0.0461953	0.827899	0.0494005	0.827379	0.0525316	0.825015	0.0501124	0.831012	0.0486318			647	0.02058	0.05196	0.0106943	0.0128833	0.92746			647	0.0126	0.10488	0.00769888	0.0185501	0.88252			647	0.791108	0.925847
	648	0.920414	0.0405542	0.916396	0.0401996	0.918456	0.0440506	0.923649	0.0374243	0.920231	0.0396814			648	0.831317	0.0459807	0.828305	0.0493078	0.827581	0.0526263	0.825286	0.0501967	0.83108	0.0485584			648	0.02064	0.052	0.010594	0.0128393	0.92736			648	0.01272	0.10492	0.00782908	0.0184827	0.88236			648	0.790754	0.92522
	649	0.920535	0.0407203	0.916443	0.0401211	0.918696	0.0439974	0.92384	0.0375865	0.920374	0.039616			649	0.831657	0.0458973	0.828711	0.0492006	0.827581	0.052495	0.825558	0.0500141	0.831283	0.0483888			649	0.02064	0.05212	0.010594	0.0128073	0.92724			649	0.01272	0.10504	0.00782908	0.0184105	0.88224			649	0.791135	0.9253
	650	0.920655	0.0407564	0.916425	0.0400628	0.918743	0.0440221	0.923935	0.0376238	0.920352	0.0396419			650	0.831996	0.0459393	0.828914	0.0492753	0.827716	0.0523626	0.825829	0.0500312	0.831555	0.0483243			650	0.0207	0.05208	0.0106643	0.012776	0.92722			650	0.01272	0.1052	0.00782908	0.0183831	0.88208			650	0.790528	0.925405
	651	0.920681	0.0405482	0.916337	0.0401801	0.918864	0.0438456	0.924008	0.0374278	0.920425	0.0399481			651	0.832404	0.0462386	0.829118	0.0494645	0.828054	0.0522993	0.826032	0.0497897	0.831895	0.0485896			651	0.02076	0.05212	0.0107338	0.0128828	0.92712			651	0.01272	0.1054	0.00782908	0.018496	0.88188			651	0.790176	0.925536
	652	0.920754	0.0405341	0.916362	0.0401182	0.918958	0.0437769	0.924056	0.0373758	0.920523	0.039573			652	0.832675	0.0465043	0.829253	0.0493914	0.828391	0.0522128	0.826575	0.050216	0.83203	0.0486569			652	0.02088	0.05216	0.0105306	0.0128257	0.92696			652	0.01272	0.10548	0.00782908	0.0185246	0.8818			652	0.789346	0.925588
	653	0.920801	0.0405734	0.916435	0.0403664	0.918984	0.0437685	0.924177	0.0372769	0.920618	0.0395961			653	0.832947	0.046357	0.829321	0.0493131	0.828391	0.0523811	0.826847	0.0498755	0.832506	0.0488547			653	0.02088	0.05224	0.0105306	0.0128371	0.92688			653	0.01272	0.10576	0.00782908	0.0186087	0.88152			653	0.789601	0.92577
	654	0.920925	0.04067	0.916624	0.0402168	0.919104	0.0435187	0.924206	0.0372432	0.920787	0.0396734			654	0.833219	0.0467222	0.829524	0.0491757	0.828931	0.0521266	0.826982	0.0499733	0.832642	0.0487764			654	0.02094	0.05236	0.0105656	0.0128531	0.9267			654	0.01278	0.10584	0.0078	0.0185835	0.88138			654	0.789505	0.925498
	655	0.921189	0.0407402	0.916675	0.0404376	0.919224	0.0436802	0.924254	0.0373308	0.920907	0.0398728			655	0.833898	0.0469844	0.829727	0.0489717	0.829065	0.0522107	0.827118	0.0497481	0.832913	0.0490739			655	0.021	0.05244	0.0105658	0.0129508	0.92656			655	0.01284	0.106	0.00790949	0.0186796	0.88116			655	0.789284	0.925279
	656	0.921379	0.0410203	0.916748	0.0405722	0.919323	0.0433472	0.924397	0.0375068	0.921028	0.039753			656	0.834306	0.0474052	0.829727	0.04915	0.82947	0.052442	0.827254	0.0496348	0.833321	0.0490702			656	0.02106	0.05252	0.0104966	0.0129353	0.92642			656	0.01284	0.10624	0.00790949	0.0186781	0.88092			656	0.789062	0.925436
	657	0.921382	0.0414231	0.916773	0.0407771	0.919563	0.0436642	0.924492	0.037539	0.921174	0.0396532			657	0.834509	0.047435	0.829727	0.0491202	0.829605	0.0523925	0.827525	0.0498161	0.833592	0.0492666			657	0.02118	0.0526	0.0105643	0.0128441	0.92622			657	0.01284	0.1064	0.00790949	0.0187617	0.88076			657	0.788369	0.925539
	658	0.921455	0.0416006	0.917036	0.0409886	0.919592	0.043628	0.924499	0.0372294	0.921269	0.0396193			658	0.834849	0.047368	0.829998	0.0490147	0.829807	0.0523731	0.827797	0.0498505	0.833524	0.0492483			658	0.02118	0.05268	0.0105643	0.0128274	0.92614			658	0.0129	0.10636	0.00797154	0.0187366	0.88074			658	0.788623	0.925191
	659	0.921411	0.0416348	0.917204	0.0410359	0.919665	0.043583	0.924668	0.0371422	0.921532	0.0396236			659	0.834849	0.0473319	0.830133	0.0489348	0.83001	0.0524832	0.828272	0.0494458	0.833796	0.0493211			659	0.02124	0.05288	0.0105974	0.0128088	0.92588			659	0.01296	0.10652	0.00794161	0.0187759	0.88052			659	0.788783	0.924974
	660	0.921506	0.041705	0.917276	0.0410339	0.919785	0.0437925	0.924763	0.0370041	0.92158	0.039605			660	0.835121	0.0470317	0.830268	0.048936	0.830077	0.0526521	0.828611	0.0496577	0.833864	0.0495001			660	0.02124	0.05292	0.0105974	0.0127997	0.92584			660	0.01296	0.10656	0.00794161	0.0188521	0.88048			660	0.788909	0.925
	661	0.921627	0.0414689	0.917419	0.0409772	0.91988	0.0438342	0.92498	0.0367984	0.921653	0.0396019			661	0.835189	0.0469183	0.830539	0.048854	0.83028	0.0527392	0.828611	0.0495777	0.834271	0.049801			661	0.0213	0.05296	0.0106301	0.0127778	0.92574			661	0.01296	0.1068	0.00794161	0.0189801	0.88024			661	0.788565	0.925156
	662	0.921747	0.0411991	0.917586	0.0411124	0.920211	0.04388	0.925079	0.0370102	0.921748	0.039589			662	0.835528	0.0468484	0.830878	0.0485195	0.83028	0.0528582	0.828882	0.0499067	0.834543	0.0497633			662	0.0213	0.05304	0.0106301	0.0127714	0.92566			662	0.01296	0.10696	0.00794161	0.018964	0.88008			662	0.788816	0.92526
	663	0.92182	0.0413187	0.917663	0.0410507	0.920496	0.0440352	0.925104	0.0369486	0.921774	0.0395688			663	0.835664	0.0468754	0.831216	0.0487354	0.830684	0.0527674	0.829018	0.0502316	0.834747	0.0497881			663	0.02136	0.05304	0.010594	0.0127841	0.9256			663	0.01296	0.10708	0.00794161	0.0189746	0.87996			663	0.788347	0.925337
	664	0.921846	0.0414394	0.917735	0.0409969	0.920664	0.0441474	0.925251	0.03693	0.922012	0.0394415			664	0.835868	0.0468071	0.831419	0.0487889	0.830954	0.0527293	0.829425	0.0504933	0.835086	0.0496783			664	0.02136	0.05324	0.010594	0.0127217	0.9254			664	0.01296	0.10728	0.00794161	0.0189279	0.87976			664	0.788975	0.925466
	665	0.921992	0.0413174	0.917783	0.0408945	0.920853	0.0443257	0.925228	0.0371598	0.922063	0.0396855			665	0.836004	0.0470967	0.831352	0.0486626	0.830954	0.0525412	0.829561	0.0504972	0.83529	0.0497785			665	0.02148	0.05324	0.0106235	0.0128229	0.92528			665	0.01296	0.1074	0.00794161	0.0189705	0.87964			665	0.78804	0.925543
	666	0.921992	0.0413174	0.918067	0.0413053	0.920926	0.044337	0.925327	0.0371443	0.922136	0.0397221			666	0.836207	0.0469608	0.831487	0.0491434	0.831022	0.0523851	0.829968	0.0505903	0.835765	0.0497044			666	0.02154	0.05328	0.0106888	0.0128	0.92518			666	0.01296	0.10768	0.00794161	0.018939	0.87936			666	0.7877	0.925722
	667	0.922039	0.041191	0.918235	0.0414124	0.920973	0.0443069	0.925448	0.0375042	0.922069	0.0396834			667	0.836547	0.0475457	0.83169	0.0492556	0.831494	0.0525727	0.830171	0.0506748	0.835969	0.0496271			667	0.02172	0.05316	0.0106098	0.0128305	0.92512			667	0.01308	0.1078	0.00801725	0.0188851	0.87912			667	0.785925	0.925163
	668	0.922065	0.0413876	0.918377	0.0410786	0.921021	0.044231	0.925525	0.037583	0.922285	0.0396975			668	0.836683	0.0474605	0.831893	0.0492839	0.831966	0.0522383	0.830171	0.0505421	0.835969	0.0495264			668	0.02178	0.05332	0.0106055	0.01284	0.9249			668	0.01308	0.1078	0.00801725	0.0188422	0.87912			668	0.785967	0.925163
	669	0.922065	0.0413876	0.918592	0.0409648	0.921046	0.0442551	0.925672	0.0373683	0.922479	0.0395686			669	0.83709	0.0472625	0.832096	0.0492695	0.832303	0.0524925	0.830443	0.0504809	0.836037	0.0495977			669	0.0219	0.05344	0.0105959	0.0127828	0.92466			669	0.01314	0.10784	0.00798612	0.0188812	0.87902			669	0.78542	0.924871
	670	0.922208	0.0411918	0.91864	0.0409034	0.921119	0.044221	0.925649	0.0371694	0.922504	0.0396133			670	0.837498	0.0470771	0.832503	0.0495005	0.832506	0.0524128	0.830714	0.0503626	0.836173	0.0497194			670	0.02196	0.05344	0.0105906	0.0128081	0.9246			670	0.01314	0.10792	0.00798612	0.018933	0.87894			670	0.784959	0.924923
	671	0.922233	0.0413944	0.918687	0.0412442	0.921097	0.0442689	0.925675	0.0371696	0.9226	0.03962			671	0.837634	0.0470063	0.832706	0.0499017	0.832843	0.0525518	0.830782	0.050334	0.83658	0.0494364			671	0.02196	0.05352	0.0105906	0.0128114	0.92452			671	0.01314	0.10816	0.00798612	0.0188126	0.8787			671	0.785211	0.925077
	672	0.922258	0.0412828	0.918734	0.0412052	0.921075	0.0444294	0.925796	0.0373909	0.922695	0.0396514			672	0.838041	0.0471086	0.832841	0.0500486	0.83318	0.0524545	0.83085	0.0504025	0.836852	0.0492494			672	0.02196	0.0536	0.0105906	0.0128267	0.92444			672	0.01314	0.10832	0.00798612	0.018733	0.87854			672	0.785463	0.925179
	673	0.922405	0.041247	0.918924	0.0410241	0.921221	0.0446044	0.925939	0.0378869	0.922837	0.0398116			673	0.838245	0.0471751	0.832977	0.0501742	0.833315	0.0524029	0.830986	0.0503493	0.837124	0.0492818			673	0.02196	0.05372	0.0105906	0.0129053	0.92432			673	0.01314	0.10848	0.00798612	0.0187468	0.87838			673	0.78584	0.925281
	674	0.922525	0.04098	0.918924	0.0410241	0.92141	0.0445488	0.92606	0.0380227	0.923028	0.0396374			674	0.838245	0.04721	0.833383	0.0505042	0.833518	0.0524653	0.831189	0.0502374	0.837124	0.0490787			674	0.02196	0.05388	0.0105906	0.0128199	0.92416			674	0.01314	0.10848	0.00798612	0.0186604	0.87838			674	0.78634	0.925281
	675	0.922529	0.0409261	0.919	0.0411159	0.921483	0.0445269	0.926111	0.0379711	0.923101	0.0397663			675	0.838381	0.0474536	0.833654	0.0502482	0.833855	0.0522968	0.831325	0.0504056	0.837395	0.048945			675	0.02202	0.05392	0.0105505	0.0129081	0.92406			675	0.01314	0.10864	0.00798612	0.0186035	0.87822			675	0.786006	0.925383
	676	0.922624	0.0409082	0.91931	0.0408772	0.921556	0.0444991	0.926067	0.0379673	0.923364	0.0398455			676	0.838788	0.0475832	0.833857	0.0500657	0.83399	0.0524677	0.831257	0.0502766	0.837463	0.0491626			676	0.02208	0.05412	0.0106132	0.0129078	0.9238			676	0.0132	0.10868	0.0080904	0.0186671	0.87812			676	0.786171	0.925094
	677	0.922602	0.0408782	0.919547	0.0409127	0.921603	0.0443775	0.92607	0.0380563	0.923342	0.0398199			677	0.839196	0.047515	0.83406	0.0503862	0.834394	0.0521049	0.831189	0.0504569	0.837531	0.0491692			677	0.02214	0.05408	0.0105725	0.0129206	0.92378			677	0.0132	0.10872	0.0080904	0.01867	0.87808			677	0.78559	0.925119
	678	0.922697	0.0407508	0.919667	0.0409893	0.921654	0.0440625	0.926213	0.0379648	0.923342	0.0400484			678	0.839536	0.0475865	0.834195	0.0505639	0.834664	0.0519674	0.831664	0.0508365	0.837599	0.049033			678	0.02214	0.05408	0.0105725	0.0130327	0.92378			678	0.0132	0.10876	0.0080904	0.018612	0.87804			678	0.78559	0.925145
	679	0.922744	0.0408908	0.919693	0.0409357	0.921844	0.0437026	0.926357	0.0378153	0.923485	0.040071			679	0.839536	0.0475865	0.834331	0.0502418	0.834934	0.0518837	0.831935	0.0508614	0.837938	0.0492452			679	0.02214	0.0542	0.0105725	0.0130438	0.92366			679	0.0132	0.10896	0.0080904	0.0187023	0.87784			679	0.785963	0.925272
	680	0.922861	0.0410171	0.919977	0.0409862	0.921986	0.0435546	0.926408	0.0377857	0.923628	0.040167			680	0.839671	0.0481425	0.834601	0.0502705	0.835136	0.0516851	0.832207	0.0505759	0.838006	0.0492707			680	0.02214	0.05432	0.0105725	0.0130909	0.92354			680	0.0132	0.109	0.0080904	0.0187131	0.8778			680	0.786335	0.925297
	681	0.922956	0.0409683	0.920054	0.0409929	0.922128	0.0434733	0.926481	0.037959	0.923631	0.0400874			681	0.839875	0.0481905	0.834872	0.0502592	0.835204	0.0517308	0.83241	0.0506177	0.838414	0.0494542			681	0.02226	0.05428	0.0106274	0.0130175	0.92346			681	0.01326	0.10924	0.00823717	0.0187504	0.8775			681	0.785301	0.925136
	682	0.922956	0.0407775	0.920148	0.0409251	0.922176	0.0434843	0.926532	0.0380857	0.923679	0.039984			682	0.840215	0.0478374	0.835008	0.0503125	0.835339	0.0514561	0.83241	0.0504782	0.838482	0.0494377			682	0.02226	0.05432	0.0106274	0.0129668	0.92342			682	0.01326	0.10928	0.00823717	0.0187434	0.87746			682	0.785425	0.925161
	683	0.922912	0.0405657	0.920291	0.0409912	0.922201	0.0433721	0.92658	0.0380809	0.923609	0.0401516			683	0.840419	0.0478513	0.835143	0.0505052	0.835676	0.0515899	0.832682	0.0507366	0.838414	0.0492781			683	0.02232	0.05424	0.0107561	0.0129686	0.92344			683	0.01344	0.10924	0.00818513	0.01869	0.87732			683	0.784722	0.924196
	684	0.923055	0.0405736	0.920269	0.0409752	0.922485	0.0438244	0.926558	0.0378872	0.923704	0.0400717			684	0.84069	0.0479061	0.835211	0.0503852	0.835676	0.0519318	0.832817	0.0508741	0.838618	0.0489565			684	0.02232	0.05432	0.0107561	0.0129294	0.92336			684	0.01356	0.10936	0.00820731	0.018547	0.87708			684	0.784971	0.923649
	685	0.92308	0.0404828	0.920316	0.0409292	0.922678	0.0439794	0.926631	0.0376653	0.923704	0.0400717			685	0.840894	0.0478765	0.835346	0.0505567	0.835811	0.0520935	0.833021	0.050968	0.838957	0.0488883			685	0.02232	0.05432	0.0107561	0.0129294	0.92336			685	0.01356	0.10956	0.00820731	0.018518	0.87688			685	0.784971	0.923777
	686	0.923131	0.0402729	0.920411	0.0411744	0.922726	0.043919	0.926583	0.0376145	0.923825	0.0402198			686	0.841369	0.0480003	0.835482	0.0506071	0.835946	0.052235	0.833021	0.050968	0.839093	0.0487717			686	0.02238	0.0544	0.010816	0.0129646	0.92322			686	0.01362	0.10964	0.00830575	0.018441	0.87674			686	0.784766	0.923518
	687	0.923087	0.0403036	0.920601	0.0413904	0.922868	0.0439205	0.926774	0.0377878	0.923876	0.0404965			687	0.841437	0.0479535	0.835549	0.0509493	0.836081	0.0523622	0.833496	0.0512192	0.839229	0.0487686			687	0.0225	0.0544	0.0109337	0.0130268	0.9231			687	0.01368	0.10972	0.00835921	0.0184249	0.8766			687	0.783862	0.923258
	688	0.923277	0.0403945	0.920651	0.0416036	0.922919	0.0434935	0.9268	0.0376254	0.924066	0.040535			688	0.841437	0.0479535	0.835685	0.0508791	0.836283	0.0521217	0.833428	0.0513178	0.839432	0.0488339			688	0.0225	0.05456	0.0109337	0.0130456	0.92294			688	0.01368	0.10984	0.00835921	0.0184526	0.87648			688	0.784359	0.923336
	689	0.92342	0.040151	0.920677	0.0417443	0.92297	0.0437738	0.926924	0.0376068	0.924161	0.0407037			689	0.841709	0.0481836	0.83582	0.0512433	0.836283	0.0523041	0.8337	0.0514012	0.839772	0.049184			689	0.0225	0.05464	0.0109337	0.0131284	0.92286			689	0.01368	0.11004	0.00835921	0.0186016	0.87628			689	0.784607	0.923464
	690	0.923588	0.0400859	0.920844	0.0416356	0.923046	0.0436871	0.926924	0.0374955	0.924165	0.0407702			690	0.841777	0.0478171	0.835956	0.0513295	0.836486	0.0524172	0.833835	0.0513921	0.83984	0.0491632			690	0.02262	0.0546	0.0109828	0.0131303	0.92278			690	0.01368	0.11008	0.00835921	0.0185928	0.87624			690	0.783582	0.92349
	691	0.923617	0.0403787	0.920965	0.0412979	0.923071	0.0437123	0.92695	0.0375702	0.924333	0.0405445			691	0.841913	0.04761	0.836294	0.0511675	0.836486	0.0523257	0.834174	0.0513459	0.840111	0.0490372			691	0.02268	0.05472	0.0109737	0.0130253	0.9226			691	0.01368	0.11024	0.00835921	0.0185391	0.87608			691	0.783505	0.923592
	692	0.923621	0.0404382	0.921012	0.041272	0.923097	0.0437752	0.927045	0.0375297	0.924333	0.0405445			692	0.842456	0.0482892	0.836565	0.0512747	0.836621	0.0524064	0.834378	0.0518384	0.840247	0.0493217			692	0.02268	0.05472	0.0109737	0.0130253	0.9226			692	0.01374	0.11032	0.00845501	0.0186336	0.87594			692	0.783505	0.923334
	693	0.923716	0.0404663	0.921037	0.0409823	0.923286	0.0438281	0.92714	0.0377098	0.924384	0.0402569			693	0.842456	0.0485306	0.836768	0.0513185	0.836958	0.0524068	0.834514	0.052237	0.840587	0.0490994			693	0.0228	0.05472	0.0109876	0.0128755	0.92248			693	0.0138	0.11052	0.00850668	0.0185246	0.87568			693	0.782609	0.923154
	694	0.923789	0.0404175	0.921132	0.0407477	0.923407	0.0439353	0.927188	0.0377852	0.924526	0.040293			694	0.842592	0.0483265	0.836971	0.0511833	0.83716	0.0525515	0.834785	0.0520969	0.840587	0.0490282			694	0.0228	0.05484	0.0109876	0.0128933	0.92236			694	0.01386	0.11052	0.00842917	0.0185159	0.87562			694	0.782981	0.922846
	695	0.923887	0.0403553	0.921158	0.0406248	0.923694	0.0442346	0.927427	0.0379095	0.924577	0.0407233			695	0.842864	0.0481397	0.837106	0.0511447	0.837632	0.0524689	0.835057	0.0524938	0.841062	0.0493928			695	0.02292	0.05484	0.0110661	0.0130552	0.92224			695	0.01386	0.1108	0.00842917	0.018671	0.87534			695	0.782088	0.923026
	696	0.923982	0.0403813	0.921373	0.0406322	0.923909	0.0440063	0.92757	0.0379914	0.924815	0.0405923			696	0.843	0.0481838	0.83731	0.0516056	0.837902	0.0521071	0.835328	0.0526875	0.840926	0.0494273			696	0.02292	0.05504	0.0110661	0.012991	0.92204			696	0.01398	0.11072	0.00865731	0.0186223	0.8753			696	0.782708	0.922359
	697	0.923938	0.0405493	0.921398	0.0406399	0.924033	0.0438031	0.927761	0.0381416	0.924815	0.0405923			697	0.843407	0.0479262	0.837716	0.0514679	0.837835	0.0521769	0.835735	0.0528811	0.841198	0.0493312			697	0.02292	0.05504	0.0110661	0.012991	0.92204			697	0.0141	0.11088	0.00875422	0.0185545	0.87502			697	0.782708	0.921849
	698	0.923986	0.0405486	0.921544	0.0404427	0.924175	0.0441413	0.927812	0.0381409	0.924911	0.0406293			698	0.843611	0.0477652	0.837851	0.0513837	0.83797	0.052101	0.835939	0.0529655	0.841266	0.0493266			698	0.02292	0.05512	0.0110661	0.0130091	0.92196			698	0.0141	0.11092	0.00875422	0.0185525	0.87498			698	0.782955	0.921875
	699	0.923986	0.0405486	0.921639	0.040546	0.924201	0.0443357	0.92786	0.0381842	0.924866	0.0405393			699	0.843882	0.0480568	0.838054	0.0515732	0.838239	0.0522833	0.836074	0.0525927	0.841334	0.0493422			699	0.02304	0.05504	0.0110444	0.0129786	0.92192			699	0.0141	0.11096	0.00875422	0.0185592	0.87494			699	0.781818	0.921901
	700	0.924154	0.04031	0.921642	0.0403801	0.924296	0.044156	0.927933	0.0383879	0.925009	0.0403909			700	0.844018	0.0482949	0.838528	0.051902	0.838712	0.0526684	0.836074	0.0525923	0.841334	0.0494981			700	0.02304	0.05516	0.0110444	0.0129058	0.9218			700	0.01422	0.11096	0.00893023	0.0185766	0.87482			700	0.782189	0.921289
	701	0.924205	0.0407007	0.921762	0.0405111	0.924296	0.044156	0.927933	0.0383879	0.925152	0.0405205			701	0.844086	0.0480248	0.838528	0.0518563	0.838914	0.0526684	0.836074	0.0525385	0.841741	0.0502961			701	0.02304	0.05528	0.0110444	0.0129693	0.92168			701	0.01422	0.1112	0.00893023	0.0189161	0.87458			701	0.782559	0.921445
	702	0.924234	0.040691	0.921857	0.0406355	0.92439	0.044185	0.928054	0.0383279	0.925295	0.0407228			702	0.844222	0.0481145	0.838731	0.0521159	0.838982	0.0526001	0.83621	0.0526127	0.841945	0.0501363			702	0.02304	0.0554	0.0110444	0.0130686	0.92156			702	0.01422	0.11132	0.00893023	0.0188481	0.87446			702	0.782928	0.921523
	703	0.924376	0.040741	0.921977	0.0407689	0.924372	0.0443399	0.928388	0.0384819	0.925415	0.0406397			703	0.844358	0.0480021	0.838934	0.0522372	0.839454	0.0527154	0.836414	0.0524615	0.842556	0.0502495			703	0.0231	0.05548	0.011033	0.0130349	0.92142			703	0.01422	0.11168	0.00893023	0.0188963	0.8741			703	0.782731	0.921756
	704	0.924595	0.0410874	0.922097	0.0408551	0.924419	0.0443661	0.928461	0.0386357	0.925605	0.0403202			704	0.84463	0.0481351	0.839138	0.0522402	0.839656	0.0522488	0.836753	0.0534381	0.842692	0.0502724			704	0.0231	0.05564	0.011033	0.0128782	0.92126			704	0.01422	0.11176	0.00893023	0.018906	0.87402			704	0.783221	0.921808
	705	0.924741	0.0408374	0.92224	0.0407178	0.924514	0.0443247	0.928516	0.0385215	0.925679	0.040292			705	0.844698	0.0477365	0.839544	0.052377	0.839589	0.0524793	0.83716	0.0534343	0.84276	0.0504123			705	0.02316	0.05568	0.0111198	0.0128101	0.92116			705	0.01428	0.1118	0.00909665	0.0189193	0.87392			705	0.782902	0.92153
	706	0.924741	0.0408374	0.922502	0.0412264	0.924539	0.0443327	0.928563	0.0386417	0.925799	0.0401871			706	0.845105	0.0480675	0.839747	0.0525868	0.839926	0.0527381	0.83716	0.0536307	0.843099	0.0504279			706	0.02322	0.05576	0.0110751	0.0127866	0.92102			706	0.01434	0.112	0.00910125	0.0189246	0.87366			706	0.782706	0.921356
	707	0.924792	0.0410206	0.92255	0.0411047	0.924539	0.0443327	0.928706	0.0387063	0.925945	0.0401578			707	0.845445	0.0482372	0.83995	0.0524649	0.840128	0.0528944	0.837499	0.0537136	0.843507	0.0507271			707	0.02334	0.05584	0.0110501	0.0127879	0.92082			707	0.0144	0.11224	0.00910544	0.0190508	0.87336			707	0.782073	0.921208
	708	0.924818	0.041247	0.922575	0.0412709	0.924682	0.0441045	0.92878	0.0386606	0.926161	0.0400357			708	0.845988	0.0483593	0.840221	0.0525279	0.840196	0.0529689	0.837567	0.0538592	0.843711	0.0506728			708	0.0234	0.056	0.0111355	0.0126746	0.9206			708	0.0144	0.11236	0.00910544	0.0190276	0.87324			708	0.782123	0.921286
	709	0.924891	0.0409329	0.9226	0.041054	0.924849	0.0437523	0.928948	0.0385568	0.926234	0.0403529			709	0.846328	0.048325	0.840762	0.0531405	0.840061	0.0527728	0.837567	0.0538592	0.843914	0.0507188			709	0.02346	0.05604	0.0112523	0.0127572	0.9205			709	0.01446	0.11248	0.00910924	0.0190462	0.87306			709	0.781808	0.921061
	710	0.924938	0.0409563	0.922721	0.0411883	0.924991	0.0439436	0.929	0.0389715	0.926238	0.0405834			710	0.846328	0.0481956	0.841033	0.0533449	0.840331	0.0530229	0.838042	0.0542012	0.843982	0.0506947			710	0.02358	0.056	0.0113219	0.0128267	0.92042			710	0.01452	0.11252	0.00915245	0.0190239	0.87296			710	0.780814	0.920786
	711	0.925033	0.0410024	0.922819	0.041108	0.925093	0.0442688	0.929168	0.0387681	0.926358	0.0407341			711	0.846531	0.0483668	0.841439	0.0532011	0.840466	0.0528648	0.83811	0.0541277	0.844118	0.0504989			711	0.02364	0.05608	0.01134	0.0128893	0.92028			711	0.01458	0.1126	0.00907564	0.018962	0.87282			711	0.780624	0.920536
	712	0.925059	0.0410294	0.922797	0.0409093	0.925071	0.0443428	0.929242	0.0388411	0.926574	0.0410325			712	0.846735	0.0484093	0.841575	0.0531579	0.840803	0.0526246	0.838517	0.0540451	0.84439	0.0504652			712	0.0237	0.05624	0.0113578	0.0130245	0.92006			712	0.01458	0.11276	0.00907564	0.0189476	0.87266			712	0.780677	0.92064
	713	0.92504	0.0409119	0.922848	0.0408007	0.925191	0.0440467	0.929432	0.0389064	0.92653	0.0412107			713	0.846871	0.0484084	0.841643	0.0531717	0.84114	0.0531275	0.838653	0.053752	0.844933	0.0502876			713	0.02382	0.05616	0.011456	0.0130506	0.92002			713	0.01458	0.11308	0.00907564	0.0188721	0.87234			713	0.779567	0.920847
	714	0.925139	0.0406196	0.922826	0.0408039	0.925217	0.0439589	0.929601	0.0390502	0.926416	0.0408746			714	0.847143	0.0485094	0.842184	0.0531809	0.841275	0.0532169	0.838992	0.0540381	0.844933	0.0503213			714	0.024	0.056	0.0114097	0.0129146	0.92			714	0.01464	0.11308	0.00915801	0.0188635	0.87228			714	0.777778	0.920547
	715	0.925259	0.0406875	0.922968	0.0410227	0.925267	0.0440482	0.9297	0.0391227	0.926679	0.0409085			715	0.847482	0.0489799	0.84259	0.0528835	0.84168	0.0534104	0.839195	0.0540936	0.845137	0.0502133			715	0.02406	0.0562	0.011489	0.0128817	0.91974			715	0.01464	0.1132	0.00915801	0.0188176	0.87216			715	0.777962	0.920625
	716	0.925332	0.0407234	0.923041	0.0408522	0.925245	0.044043	0.929678	0.0390785	0.926705	0.0411423			716	0.847686	0.0489299	0.842929	0.0531097	0.842287	0.0533091	0.839535	0.0542197	0.84534	0.0500179			716	0.02412	0.0562	0.0114727	0.0130066	0.91968			716	0.0147	0.11332	0.00912041	0.0187449	0.87198			716	0.777532	0.920403
	717	0.925453	0.0411942	0.923161	0.0408896	0.925344	0.044288	0.929659	0.039181	0.926734	0.0411467			717	0.847686	0.0490819	0.843064	0.053153	0.842354	0.0533051	0.839603	0.0542235	0.845748	0.0498522			717	0.0243	0.05616	0.0114852	0.0130009	0.91954			717	0.0147	0.11356	0.00912041	0.0186744	0.87174			717	0.776119	0.920558
	718	0.925526	0.0415601	0.92319	0.0411862	0.925438	0.0443811	0.929783	0.0390627	0.926854	0.041177			718	0.847754	0.0493196	0.8432	0.0531068	0.842759	0.0537701	0.839874	0.0547798	0.845884	0.0497703			718	0.02436	0.05624	0.0115308	0.0129873	0.9194			718	0.01476	0.11364	0.00908225	0.0186502	0.8716			718	0.775938	0.920311
	719	0.925669	0.0415681	0.92319	0.0411862	0.925511	0.0442004	0.929809	0.0392335	0.92695	0.0410462			719	0.847754	0.0493531	0.8432	0.0530647	0.843096	0.053852	0.84001	0.0550798	0.846087	0.0498563			719	0.02436	0.05632	0.0115308	0.0129231	0.91932			719	0.01476	0.11376	0.00908225	0.0186867	0.87148			719	0.776185	0.920388
	720	0.925811	0.0416549	0.923215	0.0410187	0.925562	0.0446691	0.930143	0.0390164	0.927143	0.0408889			720	0.84789	0.048945	0.843403	0.0533927	0.843096	0.0538937	0.840077	0.0551505	0.846155	0.0500805			720	0.02448	0.05644	0.0114631	0.0128883	0.91908			720	0.01476	0.1138	0.00908225	0.0187821	0.87144			720	0.775701	0.920414
	721	0.925884	0.0418214	0.923215	0.0411544	0.925562	0.0445992	0.930525	0.0390076	0.927169	0.0410332			721	0.848094	0.0485279	0.843538	0.0534332	0.843299	0.0539633	0.840485	0.0552582	0.846291	0.0499412			721	0.02454	0.05644	0.0114763	0.0129508	0.91902			721	0.01482	0.11388	0.00908365	0.0187225	0.8713			721	0.775275	0.920168
	722	0.926217	0.0418677	0.923452	0.0412102	0.925657	0.0445974	0.930624	0.0392905	0.927172	0.0412411			722	0.848501	0.0487242	0.843538	0.0533954	0.843569	0.0543323	0.840485	0.0550095	0.846563	0.0497709			722	0.02466	0.0564	0.0116274	0.0129584	0.91894			722	0.01488	0.11404	0.00916436	0.0186276	0.87108			722	0.7743	0.919974
	723	0.926407	0.0417191	0.923642	0.041363	0.92573	0.0446023	0.930671	0.0393491	0.927245	0.0415233			723	0.848637	0.0486287	0.843741	0.0537746	0.843703	0.0546063	0.84062	0.0548853	0.846766	0.0501148			723	0.02472	0.05644	0.0117017	0.0130503	0.91884			723	0.01488	0.11416	0.00916436	0.0187739	0.87096			723	0.773999	0.920052
	724	0.926411	0.0418691	0.923667	0.0413472	0.925777	0.0446474	0.930745	0.0393602	0.927293	0.0412794			724	0.848501	0.0486007	0.843877	0.0540807	0.843906	0.0543172	0.840824	0.0547039	0.847174	0.0501669			724	0.02472	0.05648	0.0117017	0.0129306	0.9188			724	0.01488	0.1144	0.00916436	0.0187961	0.87072			724	0.774123	0.920206
	725	0.926458	0.0418584	0.923696	0.0413593	0.925755	0.0446216	0.930913	0.0393779	0.927344	0.0414245			725	0.848637	0.0488611	0.843944	0.0542185	0.843973	0.0543677	0.841095	0.0547936	0.847581	0.0496018			725	0.02484	0.05648	0.0117557	0.0129681	0.91868			725	0.01488	0.11464	0.00916436	0.0185557	0.87048			725	0.773275	0.92036
	726	0.926531	0.0418737	0.923886	0.0414196	0.925733	0.0444649	0.930987	0.0392506	0.927369	0.0414407			726	0.848773	0.0489281	0.844215	0.0541932	0.843973	0.0545532	0.841231	0.0547818	0.847513	0.0495903			726	0.0249	0.05648	0.0118283	0.0129306	0.91862			726	0.01494	0.1146	0.00920454	0.0185396	0.87046			726	0.772852	0.920039
	727	0.926674	0.0418121	0.923842	0.0417384	0.92578	0.0444402	0.931034	0.0393075	0.92749	0.0412293			727	0.848841	0.0491207	0.844283	0.0541738	0.844041	0.0545267	0.84157	0.0549524	0.847921	0.0498854			727	0.02496	0.05656	0.0118082	0.0128396	0.91848			727	0.015	0.11484	0.00928342	0.0186432	0.87016			727	0.772678	0.919897
	728	0.926674	0.0418121	0.924316	0.0415285	0.925875	0.0444603	0.93106	0.0392053	0.927585	0.0412473			728	0.848841	0.0492559	0.844418	0.0544864	0.844311	0.0543647	0.841977	0.0549624	0.848464	0.049599			728	0.02496	0.05664	0.0118082	0.0128484	0.9184			728	0.01506	0.11516	0.00928322	0.0185215	0.86978			728	0.772926	0.919808
	729	0.926912	0.0418575	0.924389	0.0415669	0.925901	0.0447418	0.931203	0.0392932	0.927585	0.0412473			729	0.84918	0.0492409	0.844554	0.0543357	0.844648	0.0542436	0.842113	0.0549458	0.848872	0.0492082			729	0.02496	0.05664	0.0118082	0.0128484	0.9184			729	0.01518	0.1154	0.00928165	0.0183556	0.86942			729	0.772926	0.919375
	730	0.927054	0.0419247	0.924301	0.0419658	0.926043	0.0449212	0.931324	0.0393426	0.927658	0.0410739			730	0.849316	0.0492252	0.844486	0.0545666	0.845188	0.0539923	0.842181	0.0548632	0.849075	0.0493096			730	0.02502	0.05668	0.0117258	0.0128148	0.9183			730	0.01518	0.11552	0.00928165	0.0183988	0.8693			730	0.772628	0.919452
	731	0.927178	0.0417754	0.924538	0.0418223	0.926138	0.0450544	0.931467	0.0392629	0.927757	0.0408081			731	0.849316	0.0495891	0.844486	0.0546583	0.845255	0.054017	0.842384	0.0549657	0.849551	0.0492909			731	0.02514	0.05672	0.0116524	0.0127304	0.91814			731	0.01518	0.1158	0.00928165	0.0183908	0.86902			731	0.771911	0.919632
	732	0.927226	0.041788	0.924658	0.0420292	0.92628	0.0450443	0.931562	0.0393448	0.927852	0.0409016			732	0.84986	0.0493122	0.844622	0.0548024	0.845525	0.053895	0.842249	0.0552197	0.849822	0.0490023			732	0.02514	0.0568	0.0116524	0.0127762	0.91806			732	0.01524	0.11596	0.00928028	0.0182684	0.8688			732	0.772159	0.919442
	733	0.927511	0.0418308	0.924778	0.0423763	0.926283	0.0449679	0.93154	0.0395133	0.927947	0.0408391			733	0.850063	0.049344	0.844622	0.0549216	0.845862	0.0539759	0.842249	0.0551069	0.849822	0.0489689			733	0.02514	0.05688	0.0116524	0.0127456	0.91798			733	0.0153	0.11596	0.00935657	0.018233	0.86874			733	0.772406	0.91915
	734	0.927559	0.0420303	0.924826	0.042382	0.926382	0.0450315	0.93147	0.0394091	0.92802	0.0410681			734	0.850471	0.0492784	0.844825	0.0549139	0.846064	0.0539528	0.842791	0.0557286	0.84989	0.0488483			734	0.0252	0.05692	0.011786	0.0127744	0.91788			734	0.01536	0.116	0.00931548	0.0181931	0.86864			734	0.772111	0.918885
	735	0.927632	0.0420847	0.925041	0.0424213	0.92636	0.0449227	0.931496	0.0395494	0.928163	0.0410362			735	0.850607	0.0492432	0.845163	0.0547891	0.846132	0.0541198	0.843131	0.0558939	0.850026	0.0488896			735	0.0252	0.05704	0.011786	0.0127588	0.91776			735	0.01536	0.11608	0.00931548	0.0182107	0.86856			735	0.772481	0.918936
	736	0.927917	0.0421143	0.925373	0.042515	0.926597	0.0451105	0.931525	0.0392471	0.928236	0.0410145			736	0.85081	0.0494124	0.845299	0.0550213	0.846334	0.0546023	0.843809	0.0558466	0.85023	0.0489187			736	0.02526	0.05708	0.0117642	0.0127617	0.91766			736	0.01536	0.1162	0.00931548	0.0182231	0.86844			736	0.772186	0.919013
	737	0.928038	0.0424493	0.92542	0.0424737	0.926742	0.0454309	0.931624	0.0394575	0.928287	0.0404887			737	0.850946	0.0496264	0.845366	0.0549377	0.846672	0.0549228	0.844148	0.0557796	0.850298	0.048928			737	0.02538	0.05708	0.0117196	0.0125317	0.91754			737	0.01536	0.11624	0.00931548	0.018227	0.8684			737	0.771351	0.919039
	738	0.92818	0.0423922	0.925613	0.0428561	0.92679	0.0454713	0.931793	0.0395809	0.92836	0.0403204			738	0.851082	0.0494362	0.845569	0.0547415	0.847076	0.0546651	0.844013	0.0558283	0.850433	0.0488207			738	0.02544	0.05712	0.0116656	0.0124829	0.91744			738	0.01536	0.11632	0.00931548	0.0181814	0.86832			738	0.771058	0.91909
	739	0.928418	0.0425046	0.925591	0.0427793	0.926862	0.0455134	0.931888	0.0396604	0.928455	0.0403315			739	0.851218	0.0493799	0.84584	0.0548515	0.847279	0.0546073	0.844352	0.0557949	0.850433	0.0488207			739	0.02544	0.0572	0.0116656	0.0124884	0.91736			739	0.01536	0.11632	0.00931548	0.0181814	0.86832			739	0.771305	0.91909
[truncated: 1,661 more rows]
[truncated: 1 more columns]

## Sheet: Figure 5
Figure 5b						Figure 5d(iv)
	fold	salt	18nt gap number per 100 nt					WT, 10-Fold		WT, 25-Fold
	0	150	4.18				time (min)	Normalized intensity (%)	error	Normalized intensity (%)	error
	0	150	3.94				0	106.898	4.17626	111.219	3.45193
[truncated: 998 more rows]

## Sheet: Figure 6
Figure 6b(iii)							Figure 6c(i)						Figure 6c(ii)						Figure 6d(ii)					Figure 6d(iii)
[truncated: 484 more rows]

[truncated: 8 more sheets: Figure 7, Supplementary Figure 1, Supplementary Figure 2, Supplementary Figure 3, Supplementary Figure 4, Supplementary Figure 5, Supplementary Figure 6, Supplementary Figure 7]
